# Supplementary material for: Urinary miRNA profiles discriminate between obstruction-induced bladder dysfunction and healthy controls
Source: Sci Rep. 2021 May 13;11:10204. doi: 10.1038/s41598-021-89535-3 (PMC8119692; doi:10.1038/s41598-021-89535-3)
Supplement: Supplementary file 1 — Supplementary Information. [file 41598_2021_89535_MOESM1_ESM.xlsx]

## Sheet: data
														Neurogenic low compliance UA	DO UA	UA	DO	neurogenic; big capacity	BOO	UA DO	BOO	UA	UA no contractile	DO	obstructed, low compliant	UA	decompensated UA	DO, UA	UA acontractile	BOO	DO+UA	BOO	DO; neurogenic	neurogenic	neurogenic	neurogenic UA	neurogenic, denervated sphicter	BOO	neurogenic UA	BOO+DO	UA	Detrusor dysynergia, neurogenic	neurogenic	neurogenic	neurogenic	mild obstruction (BOO)	hypocontracrile, obstructed	Terminal DO	BOO+DO
Name	Accession	C1	C2	C3	C4	C5	C6	C7	C8	C9	C10	C11	C12	BOO1	BOO2	BOO4	BOO5	BOO6	BOO7	BOO8	BOO9	BOO10	BOO11	BOO12	BOO13	BOO14	BOO15	BOO16	BOO17	BOO18	BOO19	BOO20	BOO21	BOO22	BOO23	BOO24	BOO25	BOO26	BOO27	BOO28	BOO29	BOO30	BOO31	BOO32	BOO33	BOO36	BOO37	BOO38	BOO39
		CONTROL	CONTROL	CONTROL	CONTROL	CONTROL	CONTROL	CONTROL	CONTROL	CONTROL	CONTROL	CONTROL	CONTROL	NLUTD	BLUTD	BLUTD	BLUTD	NLUTD	BLUTD	BLUTD	BLUTD	BLUTD	BLUTD	BLUTD	BLUTD	BLUTD	BLUTD	BLUTD	BLUTD	BLUTD	BLUTD	BLUTD	NLUTD	NLUTD	NLUTD	NLUTD	NLUTD	BLUTD	NLUTD	BLUTD	BLUTD	NLUTD	NLUTD	NLUTD	NLUTD	BLUTD	BLUTD	BLUTD	BLUTD
hsa-miR-320e	MIMAT0015072	118.138	1223.88	2997.96	686.07	134.817	294.115	196.5	139.535	1166.77	2436.55	76.5377	126.482	128.757	205.48	296.239	2138.1	34.0713	280.032	0	53.4054	0	170.486	1024.33	84.9956	1650.68	457.072	41.0293	78.7185	669.954	18548.5	885.414	2580.62	0	0	126.873	909.927	1186.36	72.6618	88.8021	546.165	1545.59	167.932	8682.2	204.406	0	0	0	6869.75
hsa-miR-579-3p	MIMAT0003244	29.9085	66.9623	51.7336	27.5807	24.8769	39.1678	31.6284	382.596	268.28	315.848	50.252	0	79.5009	29.9167	49.2429	53.8146	28.5462	72.2959	74.6312	65.7298	43.9288	43.0274	255.163	360.624	989.239	3463.84	10769.6	5453.29	264.07	426.419	316.05	462.318	352.227	435.615	397.676	681.872	355.682	336.434	255.306	374.552	199.907	257.848	433.759	42.3543	31.5129	68.1523	0	361.942
hsa-miR-494-3p	MIMAT0002816	39.6287	96.0062	86.2226	70.6755	30.4942	37.0314	58.5461	406.227	323.961	262.765	0	0	66.5388	74.0044	93.7959	106.594	43.2797	77.7867	55.7373	89.3514	63.3727	75.5009	166.838	256.201	383.988	2874.6	5946.76	3493.47	210.278	368.335	211.884	379.802	268.56	311.153	304.921	231.493	236.371	197.083	240.169	281.936	223.054	236.692	451.297	35.9091	0	0	0	164.303
hsa-miR-4454+hsa-miR-7975	MIMAT0018976	0	583.298	507.851	69.8136	125.187	57.6835	137.281	0	291.059	0	682.654	232.621	1051.66	55.897	28.1388	26.9073	76.4302	48.5023	186.106	21.5676	42.4885	0	1284.4	188.205	36.2916	152.816	0	47.5025	852.113	252.168	89.9618	340.239	3396.26	177.802	1170.64	111.162	407.459	85.6016	38.3464	0	44.1899	0	321.52	45.1166	34.745	95.5903	0	164.303
hsa-miR-122-5p	MIMAT0000421	54.583	120.209	126.747	76.7088	59.3835	68.3657	96.231	243.061	239.174	217.643	0	40.6866	168.507	78.7281	95.3592	116.943	98.5305	116.222	179.493	118.108	78.4957	103.103	182.785	246.487	333.649	345.558	445.106	309.445	156.486	257.835	179.924	227.203	175.597	216.696	199.371	257.851	194.725	191.11	200.814	202.939	150.456	167.932	192.912	56.1655	34.745	44.2548	29.3002	169.859
hsa-miR-4516	MIMAT0019053	28.413	85.5181	77.6004	89.6373	95.4951	89.7299	218.707	99.0248	541.622	452.539	51.7982	0	64.8106	42.5132	35.9551	91.0709	112.343	21.9633	17.0046	14.3784	30.246	86.0548	153.343	267.129	106.533	293.242	0	62.4319	360.651	1151.76	235.558	316.501	0	145.575	0	222.325	261.134	353.355	0	103.513	206.219	85.9494	399.853	73.6597	0	0	0	263.519
hsa-miR-3144-3p	MIMAT0015015	121.877	101.654	154.339	111.185	90.6802	90.4421	117.765	200.3	196.148	173.849	152.302	157.44	121.844	112.581	114.118	120.048	112.343	133.61	96.3593	102.703	81.3763	95.7969	184.012	177.277	204.872	184.481	184.01	191.367	210.278	184.168	178.74	140.165	166.301	152.243	157.791	167.317	171.088	140.347	154.395	148.459	157.821	162.643	176.543	161.131	158.373	161.087	159.171	159.54
hsa-miR-1246	MIMAT0005898	72.528	30.6574	25.8668	0	0	0	45.0872	183.421	221.458	67.6818	0	0	0	0	21.1041	42.4308	22.1003	21.0482	0	10.2703	89.2978	22.7315	57.6571	93.4952	163.898	258.824	111.898	82.7901	51.3469	189.834	100.615	70.0824	49.5804	84.4559	133.27	75.6363	165.46	130.393	148.34	275.126	59.972	1970.23	105.225	0	0	0	0	40.4803
hsa-miR-451a	MIMAT0001631	34.3947	0	0	0	36.1116	71.9264	24.8989	0	0	0	0	0	0	74.7917	39.0816	106.594	70.9051	0	0	0	886.497	0	312.821	0	0	0	0	0	174.824	128.917	164.535	106.254	0	38.8942	0	40.1101	40.5208	0	0	53.1183	0	0	0	0	0	0	0	0
hsa-miR-302d-3p	MIMAT0000718	133.84	101.654	130.196	78.4326	91.4827	71.2142	63.2567	129.407	135.406	139.345	94.3192	81.3733	122.708	103.921	103.957	122.118	127.077	104.326	67.0736	74.973	93.6187	94.1732	174.198	165.134	175.604	151.44	149.198	124.864	188.272	153.001	137.31	127.731	104.325	106.681	100.219	106.578	94.5485	106.504	115.039	108.961	89.4319	91.2386	87.6872	130.746	101.811	97.3605	95.8196	135.728
hsa-let-7a-5p	MIMAT0000062	63.5555	110.528	76.7382	57.7471	83.4579	94.7149	145.356	39.3849	164.511	0	0	29.1882	32.8373	85.8137	105.52	108.664	81.9553	129.034	106.751	31.8378	90.018	49.5221	175.425	163.92	60.8762	70.2129	0	33.9304	277.518	144.501	118.371	76.8646	243.77	85.5672	31.9847	82.5123	84.4183	82.6155	73.6654	0	39.9813	71.4041	135.623	0	0	0	0	160.334
hsa-miR-1283	MIMAT0005799	26.9176	70.1894	51.7336	24.995	26.4818	35.6071	38.3578	84.3961	91.114	74.3173	0	0	44.0712	43.3005	59.4041	48.6402	20.2586	41.1812	32.1198	44.1622	46.8094	47.0866	72.3781	67.9965	92.485	454.319	575.654	544.243	75.7977	89.2505	62.7365	70.0824	69.2059	64.4532	73.5648	55.0082	75.4137	66.6896	68.6198	80.3585	51.5548	55.5366	104.055	0	0	0	0	50.0051
hsa-miR-422a	MIMAT0001339	0	25.01	0	0	0	0	0	68.6422	86.0521	33.1774	0	0	24.1959	0	0	15.5235	12.8918	15.5573	18.894	22.5946	0	0	53.9769	47.3547	63.2176	435.045	1064.28	533.386	0	90.6671	0	71.2128	55.7779	47.7843	62.9032	55.0082	45.0231	38.8193	0	55.8423	45.242	46.2805	68.9806	0	0	0	0	39.6866
hsa-miR-23a-3p	MIMAT0000078	43.3673	53.2471	77.6004	35.3378	34.5066	49.85	49.1249	0	161.98	72.9902	0	0	32.8373	72.4299	34.3918	37.2563	47.884	24.7087	33.0645	0	122.424	27.6025	107.954	86.2098	37.4623	41.3017	0	33.9304	160.153	90.6671	171.638	54.2574	76.4364	40.0054	30.9185	59.5922	217.236	48.773	0	177.061	111.527	483.961	56.1198	0	0	0	0	50.0051
hsa-miR-223-3p	MIMAT0000280	250.483	0	0	0	0	0	0	0	0	0	0	0	0	285.783	217.294	0	44.2006	0	0	0	366.553	0	61.3374	0	0	0	0	112.649	464.567	0	397.726	0	0	0	0	0	822.797	0	0	0	0	93.8832	0	0	0	0	0	0
hsa-miR-29b-3p	MIMAT0000100	0	101.654	62.0803	41.371	80.248	55.5471	104.979	0	144.264	34.5045	0	0	27.6525	70.068	40.6449	36.2214	65.38	41.1812	33.0645	18.4865	56.8914	0	118.995	132.35	74.9246	0	0	0	193.162	127.501	120.738	97.2111	139.445	64.4532	0	53.8622	87.795	56.7359	50.4557	98.0646	101.005	112.395	97.0405	0	0	0	0	107.948
hsa-let-7b-5p	MIMAT0000063	44.8627	84.7113	88.8093	46.5424	81.853	59.1078	147.375	0	88.583	50.4296	36.3361	0	56.1691	57.4715	29.702	42.4308	62.6175	71.3807	42.5115	20.5405	70.5741	26.7907	95.6863	87.4241	56.1934	50.9388	0	32.5732	157.708	79.3337	65.1039	57.6485	128.083	31.1153	38.3816	56.1542	56.2789	44.7915	0	65.3764	55.7634	142.808	91.1946	27.6224	0	0	0	76.992
hsa-miR-363-3p	MIMAT0000707	0	0	0	24.995	32.9017	32.0464	21.5342	141.785	149.326	107.495	0	27.4193	0	0	24.2306	0	17.4961	22.8784	17.9493	22.5946	35.2871	0	88.3258	100.781	121.752	75.7198	140.494	80.0757	194.385	153.001	158.617	45.2145	69.2059	51.1181	55.4401	44.6942	64.1579	58.7267	58.5287	51.7563	32.6163	43.6359	50.274	35.9091	0	30.0932	0	28.5744
hsa-miR-6721-5p	MIMAT0025852	0	0	0	0	0	20.6521	0	136.159	118.954	118.111	42.5209	29.1882	0	0	0	0	0	0	0	0	0	0	107.954	112.923	119.411	90.8637	116.871	82.7901	158.931	153.001	139.678	58.7788	52.6791	76.6771	52.2417	51.5702	58.53	51.7591	60.5469	53.1183	58.9198	63.4703	61.9656	34.9884	45.2493	46.025	0	31.7493
hsa-miR-1253	MIMAT0005904	0	0	0	0	0	0	0	66.3916	63.2736	51.7567	0	0	0	0	0	15.5235	0	0	16.0599	0	0	0	0	48.5689	83.1195	242.303	532.138	400.379	0	60.917	0	49.7359	36.1524	43.3392	58.6386	55.0082	48.3998	36.8286	0	50.3943	36.8249	40.9913	52.6123	0	0	0	0	56.355
hsa-miR-548ar-5p	MIMAT0022265	53.8352	68.5758	62.9425	43.9567	37.7166	41.3043	45.0872	52.8882	50.6189	33.1774	0	27.4193	54.4409	62.9825	50.0245	43.4657	57.0924	57.6537	51.0138	46.2162	46.8094	43.8393	39.2559	58.2827	44.4865	57.8224	60.9223	55.6458	48.9018	51.0003	0	32.7805	36.1524	38.8942	0	50.4242	45.0231	36.8286	37.3372	35.4122	0	44.9582	36.244	28.5431	0	35.4038	31.6759	35.718
hsa-miR-612	MIMAT0003280	43.3673	31.4642	26.729	26.7188	24.0744	18.5157	0	77.6444	55.6808	45.1212	0	30.0727	36.2939	34.6404	36.7367	30.012	25.7837	32.945	17.0046	19.5135	30.9662	22.7315	74.8316	65.568	81.9488	63.3293	58.4357	57.003	90.4683	70.8337	0	53.127	55.7779	36.6717	37.3155	30.9421	0	55.7406	47.4284	42.2222	41.0334	30.4129	31.5674	58.007	46.0573	40.7144	35.6354	44.449
hsa-miR-30a-5p	MIMAT0000087	0	60.5081	47.4225	24.995	24.0744	20.6521	47.1061	41.6354	164.511	69.0089	0	0	0	25.193	0	0	20.2586	0	0	0	0	0	107.954	59.4969	60.8762	75.7198	0	0	162.598	93.5005	81.6758	96.0808	108.457	34.4491	0	50.4242	117.06	32.8471	0	0	79.9626	40.9913	170.698	0	0	0	0	78.5795
hsa-miR-378e	MIMAT0018927	0	19.3626	0	21.5474	0	18.5157	0	0	0	46.4483	0	0	0	0	0	19.663	17.4961	0	19.8387	16.4324	0	0	0	0	76.0953	243.68	588.087	305.373	0	45.3336	0	47.4752	47.5145	43.3392	37.3155	58.4462	37.1441	42.8008	0	35.4122	0	37.0244	50.274	0	0	0	0	41.2741
hsa-miR-376a-3p	MIMAT0000729	0	22.5897	28.4535	0	0	0	21.5342	64.1411	49.3534	70.336	42.5209	40.6866	21.6035	23.6184	0	15.5235	13.8127	16.4725	28.341	17.4595	0	0	44.1629	46.1405	50.34	70.2129	63.4089	57.003	56.237	53.8336	66.2876	66.6914	51.6462	48.8955	51.1755	58.4462	41.6464	55.7406	44.401	59.9283	48.3984	59.5035	60.7964	42.3543	40.4012	53.9908	45.93	41.2741
hsa-miR-10b-5p	MIMAT0000254	0	51.6336	47.4225	0	35.3091	25.6371	91.5204	46.1365	108.831	61.0463	0	0	19.0111	33.0658	28.1388	31.0469	30.3879	19.2179	24.5622	15.4054	32.4065	29.2262	62.5641	67.9965	43.3158	0	0	0	107.584	94.9171	65.1039	91.5593	101.227	38.8942	0	50.4242	55.1533	45.7869	40.3646	0	64.1805	50.2474	127.439	0	0	0	0	61.1174
hsa-miR-200b-3p	MIMAT0000318	0	76.6436	81.0493	26.7188	42.5314	43.4407	49.7979	0	82.2557	37.1586	0	0	25.0601	29.9167	25.7939	31.0469	24.8628	27.4541	29.2857	17.4595	56.1712	38.9682	65.0176	40.0694	0	0	0	0	91.6908	62.3336	68.6551	55.3877	64.0413	33.3379	0	0	60.7812	0	0	250.609	78.9105	103.139	51.4431	0	0	0	0	44.449
hsa-miR-200a-3p	MIMAT0000682	0	28.2371	34.4891	22.4093	25.6794	27.7736	36.339	43.886	94.9104	43.7941	0	0	0	27.5548	28.1388	21.7328	32.2296	21.9633	18.894	14.3784	0	26.7907	74.8316	59.4969	47.9986	46.8086	0	29.8587	99.0261	86.4171	74.5736	51.9966	54.745	35.5604	0	45.8402	50.651	39.8147	0	81.7205	81.0147	63.4703	68.9806	0	0	0	0	57.9425
hsa-miR-196a-5p	MIMAT0000226	0	0	0	0	18.457	27.7736	28.2636	55.1388	59.4772	37.1586	39.4285	38.0332	20.7394	0	26.5755	15.5235	21.1794	15.5573	16.0599	19.5135	0	0	47.8432	48.5689	44.4865	45.4319	52.2191	51.5742	51.3469	43.9169	60.3691	41.8234	46.4816	48.8955	38.3816	56.1542	45.0231	0	54.4922	36.7742	36.8249	47.6028	45.5973	36.8299	0	48.6802	33.2597	39.6866
hsa-miR-21-5p	MIMAT0000076	32.1516	0	0	21.5474	27.2843	27.7736	53.8355	0	60.7427	37.1586	0	0	0	35.4277	32.0469	15.5235	35.913	19.2179	25.5069	0	74.895	0	40.4827	44.9263	37.4623	44.0551	0	39.3592	0	58.0836	72.2062	29.3894	40.2841	0	58.6386	32.0881	67.5346	0	0	160.717	51.5548	126.941	0	0	0	0	0	38.8929
hsa-miR-188-5p	MIMAT0000457	0	0	0	0	0	0	0	67.5169	69.601	59.7192	0	0	0	0	0	0	11.0501	0	0	0	0	0	55.2036	58.2827	77.266	57.8224	59.679	46.1453	55.0145	68.0003	62.7365	39.5627	37.1853	43.3392	46.9109	50.4242	47.2743	41.8054	45.4102	28.6022	0	55.5366	39.7515	27.6224	0	0	29.3002	28.5744
hsa-miR-526a+hsa-miR-518c-5p+hsa-miR-518d-5p	MIMAT0002845	0	0	0	0	0	0	0	59.6399	37.9642	50.4296	34.7899	33.6107	19.8752	22.8312	24.2306	0	11.0501	0	17.0046	14.3784	0	25.167	46.6164	48.5689	45.6572	0	50.9758	55.6458	0	0	0	35.0412	0	36.6717	38.3816	41.2562	45.0231	48.773	47.4284	47.6703	48.3984	46.2805	53.7815	34.0676	38.7851	46.9101	26.1326	33.3368
hsa-miR-30d-5p	MIMAT0000245	0	45.9861	52.5958	0	21.667	27.7736	44.4143	0	88.583	51.7567	0	0	0	34.6404	0	0	11.0501	0	0	0	0	0	62.5641	41.2836	46.8279	38.5483	37.2994	0	112.474	65.167	58.0017	54.2574	53.7121	37.7829	0	41.2562	57.4045	0	0	0	46.2941	30.4129	95.8713	0	0	0	0	32.543
hsa-miR-212-3p	MIMAT0000269	0	0	0	0	0	0	0	75.3939	62.0081	57.0651	0	0	0	0	0	0	12.8918	0	0	11.2973	0	0	49.0699	50.9974	64.3883	55.0689	59.679	46.1453	74.5752	46.7502	60.3691	38.4323	39.2511	34.4491	38.3816	44.6942	0	40.81	0	44.9463	37.877	47.6028	35.0749	30.3846	0	0	0	32.543
hsa-miR-148a-3p	MIMAT0000243	0	32.271	0	20.6855	27.2843	25.6371	45.7602	0	49.3534	37.1586	0	0	0	27.5548	21.8857	0	14.7335	20.133	17.0046	13.3514	28.8058	0	50.2967	42.4978	0	0	0	0	81.9105	56.667	0	32.7805	47.5145	31.1153	0	0	57.4045	0	0	129.391	43.1377	88.594	0	0	0	0	0	0
hsa-miR-125b-5p	MIMAT0000423	0	18.5558	31.9024	0	20.8645	23.5007	39.0308	0	112.627	33.1774	0	0	0	0	0	17.5932	17.4961	24.7087	15.1152	11.2973	0	0	51.5234	0	39.8037	0	0	0	68.4625	39.6669	0	28.259	59.9096	0	0	0	45.0231	0	0	31.3262	0	96.5278	59.6273	0	0	0	0	35.718
hsa-miR-10a-5p	MIMAT0000253	0	27.4303	27.5912	20.6855	28.8893	24.2128	36.339	0	51.8844	46.4483	0	0	0	21.2566	21.1041	25.8724	17.4961	0	17.0046	15.4054	28.0856	24.3551	53.9769	0	0	0	0	0	61.1272	49.5836	0	31.6501	63.0084	0	0	26.3581	32.6417	0	0	35.4122	41.0334	0	47.9356	0	0	0	0	43.6553
hsa-miR-891b	MIMAT0004913	0	0	0	0	0	0	0	49.5124	68.3355	50.4296	0	0	0	0	0	0	11.971	0	0	0	0	0	0	48.5689	66.7297	49.562	55.9491	50.217	61.1272	48.1669	58.0017	35.0412	41.317	0	31.9847	30.9421	0	0	36.3281	27.2402	0	25.1237	0	0	0	0	30.0921	0
hsa-miR-26b-5p	MIMAT0000083	0	25.01	0	19.8236	25.6794	26.3493	29.6095	0	51.8844	0	0	0	0	22.8312	25.0122	27.9422	20.2586	0	17.9493	17.4595	28.0856	0	47.8432	41.2836	0	0	0	32.5732	58.6821	38.2502	0	31.6501	38.2182	0	37.3155	33.2341	0	32.8471	0	29.9642	34.7206	37.0244	42.0898	0	0	0	0	31.7493
hsa-miR-4286	MIMAT0016916	0	0	24.1423	24.1331	24.8769	27.0614	30.2825	0	48.0879	0	0	0	35.4298	20.4693	33.6102	19.663	22.1003	17.3876	26.4516	18.4865	27.3655	0	77.2851	37.6409	0	0	0	0	55.0145	38.2502	0	38.4323	70.2389	0	58.6386	30.9421	0	0	0	0	0	26.446	35.0749	0	0	0	0	0
hsa-miR-1285-5p	MIMAT0022719	27.6653	21.7829	33.6268	0	29.6918	28.4857	24.226	0	50.6189	42.467	0	0	23.3318	34.6404	38.3	31.0469	19.3378	16.4725	16.0599	21.5676	26.6453	28.4143	0	0	43.3158	0	0	35.2876	0	48.1669	0	70.0824	0	0	0	29.7961	37.1441	0	0	0	32.6163	0	46.7665	0	0	0	0	0
hsa-miR-301a-5p	MIMAT0022696	0	19.3626	0	0	0	0	0	0	48.0879	42.467	0	30.0727	0	0	22.6674	0	11.971	15.5573	16.0599	11.2973	0	0	38.0292	37.6409	36.2916	48.1853	0	40.7165	0	41.0835	0	28.259	0	40.0054	33.0509	25.2121	41.6464	39.8147	39.3555	35.4122	0	37.0244	0	0	0	0	0	0
hsa-miR-575	MIMAT0003240	0	18.5558	28.4535	0	45.7414	28.4857	0	0	70.8664	65.0276	0	0	21.6035	0	0	20.6979	0	0	0	0	0	0	0	0	0	0	0	0	0	219.584	0	51.9966	0	0	0	37.8181	0	0	0	27.2402	0	39.669	53.7815	0	0	0	0	81.7544
hsa-miR-1305	MIMAT0005893	0	0	24.1423	0	23.2719	27.7736	22.2072	0	0	35.8315	0	0	0	0	22.6674	16.5583	0	18.3028	0	14.3784	0	0	0	0	0	0	0	0	77.0203	55.2503	0	0	0	0	0	197.113	41.6464	0	0	0	53.6591	0	125.1	0	0	0	0	42.8615
hsa-miR-629-5p	MIMAT0004810	0	0	0	0	0	0	0	57.3894	59.4772	57.0651	0	0	0	0	0	0	0	0	0	0	0	0	45.3897	53.4258	57.3641	49.562	55.9491	35.2876	0	51.0003	0	30.5198	0	37.7829	33.0509	29.7961	0	0	36.3281	28.6022	0	25.1237	0	27.6224	0	0	0	0
hsa-miR-301b-3p	MIMAT0004958	0	0	0	0	0	0	0	58.5146	45.557	0	0	0	0	0	0	15.5235	0	0	0	17.4595	0	0	40.4827	52.2116	57.3641	44.0551	59.679	39.3592	48.9018	55.2503	62.7365	0	0	0	0	42.4022	34.8929	0	0	32.6882	0	27.7683	0	0	0	0	0	0
hsa-miR-200c-3p	MIMAT0000617	0	29.8507	35.3513	22.4093	19.2595	0	0	0	36.6987	0	0	0	19.0111	20.4693	25.7939	0	0	21.9633	22.6728	12.3243	25.205	0	0	0	0	59.1991	0	0	0	0	0	28.259	41.317	0	0	27.5041	0	0	0	96.7026	44.1899	126.941	31.5674	0	0	0	0	0
hsa-miR-99a-5p	MIMAT0000097	0	25.01	32.7646	0	28.8893	0	24.226	0	102.503	0	0	0	0	0	0	0	12.8918	0	15.1152	12.3243	0	0	45.3897	54.64	0	0	0	0	77.0203	45.3336	0	0	47.5145	40.0054	0	0	0	0	0	0	0	100.495	42.0898	0	0	0	0	33.3368
hsa-let-7c-5p	MIMAT0000064	0	32.271	22.4179	0	25.6794	29.1978	0	0	60.7427	0	0	0	0	0	0	0	11.971	20.133	0	0	0	0	51.5234	54.64	0	0	0	32.5732	0	38.2502	0	38.4323	44.4157	32.2266	30.9185	38.9641	0	0	0	0	0	71.4041	36.244	0	0	0	0	34.1305
hsa-miR-23b-3p	MIMAT0000418	0	31.4642	31.0402	20.6855	23.2719	27.0614	44.4143	0	43.0261	0	0	0	19.8752	0	25.0122	22.7677	20.2586	16.4725	0	13.3514	0	0	38.0292	0	0	0	0	32.5732	0	51.0003	0	0	0	0	0	27.5041	0	0	0	29.9642	34.7206	62.148	38.5823	0	0	0	0	32.543
hsa-miR-873-3p	MIMAT0022717	0	20.9761	25.0046	0	0	18.5157	0	45.0113	45.557	47.7754	0	0	19.0111	21.2566	21.8857	20.6979	13.8127	0	25.5069	19.5135	0	28.4143	46.6164	0	53.852	0	49.7325	35.2876	61.1272	41.0835	0	0	0	0	0	0	0	0	0	0	0	0	0	0	0	0	0	0
hsa-miR-374a-5p	MIMAT0000727	0	29.0439	39.6624	0	18.457	0	0	0	65.8045	0	0	0	0	0	0	16.5583	13.8127	0	0	0	0	0	46.6164	42.4978	0	0	0	0	51.3469	55.2503	0	37.3019	46.4816	0	0	37.8181	33.7673	0	0	0	0	39.669	54.9506	0	0	0	0	27.7806
hsa-miR-3065-5p	MIMAT0015066	0	43.5658	55.1825	30.1664	20.8645	31.3343	39.0308	0	0	0	0	0	42.3429	43.3005	42.9898	51.7448	25.7837	29.2844	34.9539	39.027	36.7273	56.0168	0	0	0	0	0	0	0	0	0	0	0	0	0	0	0	0	0	0	0	0	0	0	0	0	0	0
hsa-miR-194-5p	MIMAT0000460	0	45.1794	20.6934	0	0	0	39.0308	0	83.5212	34.5045	0	0	0	0	0	0	14.7335	0	0	0	0	27.6025	56.4304	0	0	0	0	0	51.3469	85.0004	0	36.1716	0	0	0	32.0881	0	0	0	0	39.9813	0	45.5973	0	0	0	0	0
hsa-miR-630	MIMAT0003299	0	18.5558	25.0046	0	0	0	0	0	53.1498	0	0	0	0	0	0	15.5235	0	0	0	0	0	0	0	0	0	0	0	0	0	162.917	0	35.0412	0	0	40.514	0	0	0	0	91.2545	0	0	66.6422	0	0	0	0	38.8929
hsa-miR-502-5p	MIMAT0002873	0	0	0	0	0	19.94	0	0	0	0	0	0	0	0	0	0	20.2586	0	0	0	0	0	0	0	80.7781	37.1715	234.986	58.3603	0	0	0	0	0	0	0	97.4104	0	0	0	0	0	0	0	0	0	0	0	27.7806
hsa-miR-141-3p	MIMAT0000432	0	0	0	0	0	0	0	0	50.6189	46.4483	0	0	0	0	0	0	0	0	0	0	0	0	40.4827	38.8551	0	0	0	0	56.237	45.3336	58.0017	31.6501	0	0	0	41.2562	0	0	0	29.9642	53.6591	76.6933	0	0	0	0	0	0
hsa-miR-888-5p	MIMAT0004916	0	0	19.8312	0	0	19.94	0	0	44.2915	35.8315	0	0	20.7394	0	27.3571	20.6979	18.4169	0	0	13.3514	0	0	0	0	0	0	50.9758	47.5025	0	39.6669	0	0	35.1194	0	0	30.9421	47.2743	0	0	27.2402	0	31.7352	30.3982	0	0	0	0	0
hsa-miR-769-5p	MIMAT0003886	0	0	0	0	0	0	0	0	43.0261	45.1212	0	0	0	0	0	0	11.971	0	0	0	0	0	39.2559	0	38.633	0	46.0026	33.9304	0	68.0003	0	0	0	0	35.1832	26.3581	36.0185	33.8425	0	40.8602	0	30.4129	0	0	0	0	0	0
hsa-miR-197-5p	MIMAT0022691	0	0	19.8312	24.995	18.457	33.4707	23.553	0	36.6987	35.8315	0	0	25.0601	0	0	20.6979	15.6544	14.6422	23.6175	24.6487	0	0	0	0	39.8037	0	41.0293	0	0	45.3336	0	0	0	0	0	26.3581	0	0	0	0	0	40.9913	0	0	0	0	0	0
hsa-miR-1183	MIMAT0005828	0	19.3626	0	0	0	0	0	0	50.6189	38.4857	0	0	0	0	26.5755	0	0	0	0	0	0	0	42.9362	43.712	0	37.1715	48.4892	32.5732	56.237	52.4169	0	0	0	0	0	25.2121	0	0	0	35.4122	0	0	0	0	0	0	0	0
hsa-miR-495-3p	MIMAT0002817	0	0	0	0	0	0	0	0	58.2117	35.8315	0	0	19.8752	0	0	0	16.5752	0	0	0	0	0	0	46.1405	39.8037	0	41.0293	0	48.9018	63.7503	0	0	0	0	0	0	0	0	0	27.2402	0	34.3798	0	0	0	0	0	0
hsa-miR-30e-5p	MIMAT0000692	0	23.3965	29.3157	21.5474	18.457	20.6521	29.6095	0	41.7606	39.8128	0	0	19.8752	23.6184	0	17.5932	20.2586	0	16.0599	12.3243	0	0	0	0	0	0	47.2459	0	0	0	0	0	0	0	0	27.5041	40.5208	0	0	0	0	0	0	0	0	0	0	0
hsa-miR-877-5p	MIMAT0004949	0	0	0	0	0	0	0	0	40.4951	0	0	0	0	0	0	0	0	0	0	0	0	0	46.6164	41.2836	38.633	41.3017	65.8956	44.7881	0	43.9169	0	53.127	0	0	0	0	0	0	0	0	0	30.4129	0	0	0	0	0	0
hsa-miR-598-3p	MIMAT0003266	0	0	0	0	0	20.6521	0	50.6377	53.1498	39.8128	0	0	0	0	24.2306	17.5932	0	0	0	0	0	22.7315	0	40.0694	50.34	0	42.2726	0	0	41.0835	0	0	0	0	0	0	0	0	0	0	0	0	32.7365	0	0	0	0	0
hsa-miR-603	MIMAT0003271	0	0	0	0	0	0	0	0	0	0	0	0	0	0	0	0	11.0501	0	0	14.3784	0	0	0	0	114.728	41.3017	92.0051	52.9314	0	0	0	0	0	0	0	80.2203	0	0	0	0	0	23.8014	0	0	0	0	0	0
hsa-miR-379-5p	MIMAT0000733	0	0	0	0	0	0	0	39.3849	0	0	0	0	0	0	0	0	0	0	0	0	0	0	39.2559	0	0	59.1991	88.2752	55.6458	0	38.2502	0	28.259	0	0	0	0	0	0	0	0	0	25.1237	39.7515	0	0	0	0	0
hsa-miR-1290	MIMAT0005880	0	0	0	19.8236	18.457	20.6521	22.2072	0	0	0	0	0	0	21.2566	25.7939	18.6281	13.8127	0	0	19.5135	0	0	0	0	46.8279	0	42.2726	42.0737	0	41.0835	0	0	0	0	0	29.7961	0	0	0	0	0	0	0	0	0	0	0	30.1618
hsa-miR-627-5p	MIMAT0003296	0	0	0	0	19.2595	0	26.9178	0	0	0	0	0	0	0	0	19.663	18.4169	0	0	13.3514	0	0	0	0	53.852	37.1715	41.0293	35.2876	0	0	0	0	0	33.3379	39.4478	41.2562	0	0	0	27.2402	0	0	0	0	0	0	0	0
hsa-let-7d-5p	MIMAT0000065	0	18.5558	23.2801	0	0	22.7886	0	0	51.8844	0	0	0	0	0	21.1041	15.5235	17.4961	0	0	0	0	0	44.1629	46.1405	0	0	0	0	0	0	0	28.259	41.317	0	0	0	0	0	0	0	0	26.446	45.5973	0	0	0	0	0
hsa-miR-323b-3p	MIMAT0015050	0	0	0	0	0	0	0	45.0113	0	39.8128	0	27.4193	0	0	0	0	11.971	0	0	14.3784	0	0	0	0	0	0	41.0293	31.216	0	45.3336	0	0	0	32.2266	0	32.0881	0	0	0	27.2402	0	0	0	0	0	0	25.3407	0
hsa-miR-1295a	MIMAT0005885	0	18.5558	20.6934	0	0	22.0764	0	0	0	37.1586	0	0	21.6035	0	23.449	16.5583	14.7335	16.4725	15.1152	22.5946	0	0	0	0	0	39.925	41.0293	0	0	0	0	0	0	0	0	27.5041	0	0	0	0	35.7727	26.446	0	0	0	0	0	0
hsa-miR-4455	MIMAT0018977	0	0	0	0	0	0	0	39.3849	0	46.4483	0	0	0	0	0	0	0	0	0	0	0	0	40.4827	37.6409	0	42.6784	69.6255	42.0737	0	42.5002	0	0	0	0	0	0	0	0	0	0	0	33.0575	0	0	0	0	0	0
hsa-miR-29c-3p	MIMAT0000681	0	18.5558	25.8668	22.4093	0	0	21.5342	0	0	0	0	0	0	0	0	15.5235	19.3378	0	16.0599	11.2973	0	0	0	0	0	0	0	0	52.5694	42.5002	0	0	0	0	0	0	0	0	0	40.8602	39.9813	29.0906	31.5674	0	0	0	0	0
hsa-miR-26a-5p	MIMAT0000082	0	20.9761	28.4535	0	28.0868	19.94	26.9178	0	37.9642	0	0	0	20.7394	0	0	18.6281	12.8918	18.3028	17.0046	18.4865	0	0	0	0	49.1693	0	0	0	0	0	0	0	0	0	0	0	0	0	0	0	0	30.4129	36.244	0	0	0	0	0
hsa-miR-128-3p	MIMAT0000424	0	0	0	0	0	0	0	0	0	0	0	0	0	0	0	0	0	0	0	0	0	0	0	0	0	99.1241	184.01	99.0767	0	0	0	0	0	0	0	0	0	0	0	0	0	0	0	0	0	0	0	0
hsa-miR-584-3p	MIMAT0022708	0	0	0	24.1331	23.2719	25.6371	20.8613	0	0	35.8315	0	0	0	0	23.449	15.5235	18.4169	14.6422	0	13.3514	0	0	0	0	49.1693	41.3017	41.0293	0	0	0	0	0	0	0	0	0	0	0	0	31.3262	0	0	0	0	0	0	0	0
hsa-miR-585-3p	MIMAT0003250	26.9176	0	0	0	29.6918	27.7736	35.666	0	0	0	0	0	25.0601	22.0439	35.1735	16.5583	21.1794	20.133	17.9493	21.5676	0	34.909	0	0	0	0	0	0	0	0	0	0	0	0	0	42.4022	0	0	0	0	0	0	0	0	0	0	0	0
hsa-miR-155-5p	MIMAT0000646	0	0	0	0	0	0	0	0	36.6987	0	0	0	0	0	0	0	0	0	0	0	0	0	0	0	0	72.9663	92.0051	103.148	0	0	0	0	0	0	36.2493	29.7961	0	0	0	0	0	0	0	0	0	0	0	0
hsa-miR-203a-3p	MIMAT0000264	0	0	0	0	0	0	0	0	0	0	0	0	0	0	0	0	0	0	0	10.2703	0	0	0	0	0	67.4594	0	0	0	0	0	0	0	0	0	0	0	0	0	0	0	277.683	0	0	0	0	0	0
hsa-miR-548aa+hsa-miR-548t-3p	MIMAT0018447	0	0	0	0	0	0	0	0	0	34.5045	0	0	0	0	0	0	0	0	0	0	0	0	0	0	84.2902	0	84.5453	0	0	42.5002	0	0	0	0	0	71.0523	0	0	0	0	0	0	37.4132	0	0	0	0	0
hsa-miR-1972	MIMAT0009447	0	0	0	0	0	0	0	0	0	41.1399	0	0	0	31.4913	0	0	11.0501	0	0	11.2973	0	0	0	0	0	0	0	0	0	93.5005	0	32.7805	0	0	0	0	68.6602	0	0	0	0	23.8014	39.7515	0	0	0	0	0
hsa-miR-1322	MIMAT0005953	0	0	0	0	0	0	0	47.2618	0	38.4857	0	0	0	0	0	0	0	0	0	0	0	0	0	0	0	0	67.1389	47.5025	0	42.5002	0	31.6501	34.0865	0	0	27.5041	0	0	0	0	0	0	0	0	0	0	0	0
hsa-miR-1915-3p	MIMAT0007892	0	0	0	0	0	0	0	0	39.2296	0	0	0	0	0	0	19.663	0	0	0	0	0	0	0	0	0	0	0	0	0	136.001	0	83.6468	0	0	0	26.3581	0	0	0	0	0	0	0	0	0	0	0	30.9556
hsa-miR-764	MIMAT0010367	0	0	0	0	0	0	0	38.2596	40.4951	38.4857	0	0	0	0	0	16.5583	0	0	0	11.2973	0	0	0	0	0	41.3017	38.5427	38.002	0	39.6669	0	0	0	0	0	0	0	0	0	0	0	26.446	0	0	0	0	0	0
hsa-miR-4531	MIMAT0019070	0	0	0	0	0	0	0	0	0	0	0	0	0	0	0	0	0	0	0	0	0	0	0	0	50.34	41.3017	116.871	63.7891	0	0	0	0	0	0	0	53.8622	0	0	0	0	0	0	0	0	0	0	0	0
hsa-miR-1307-5p	MIMAT0022727	0	0	24.1423	0	0	0	0	0	40.4951	34.5045	0	0	0	0	0	0	0	0	0	0	0	0	0	0	38.633	0	0	38.002	0	41.0835	0	31.6501	0	0	0	30.9421	0	0	0	0	34.7206	0	0	0	0	0	0	0
hsa-miR-548ah-5p	MIMAT0018972	0	0	0	0	0	0	0	0	0	0	0	0	21.6035	0	23.449	0	26.7045	0	0	13.3514	0	0	41.7094	43.712	0	0	42.2726	29.8587	0	0	0	0	0	0	33.0509	36.6721	0	0	0	0	0	0	0	0	0	0	0	0
hsa-miR-626	MIMAT0003295	0	0	0	0	20.8645	27.0614	20.8613	0	0	35.8315	0	0	0	0	29.702	24.8375	19.3378	15.5573	0	21.5676	0	30.8498	0	0	36.2916	0	0	0	0	0	0	0	0	0	0	0	0	0	0	0	0	26.446	0	0	0	0	0	0
hsa-miR-514b-5p	MIMAT0015087	0	0	19.8312	0	0	18.5157	22.2072	0	0	38.4857	0	0	0	0	0	20.6979	16.5752	14.6422	0	16.4324	0	0	0	0	0	0	46.0026	0	0	38.2502	0	28.259	0	0	0	0	0	0	0	0	0	27.7683	0	0	0	0	0	0
hsa-miR-205-5p	MIMAT0000266	0	0	0	0	0	0	0	0	0	0	0	0	0	0	0	0	0	0	0	0	0	0	0	0	0	0	0	0	0	0	0	0	0	0	0	0	0	0	0	42.2222	37.877	226.113	0	0	0	0	0	0
hsa-miR-3158-3p	MIMAT0015032	0	0	0	0	21.667	27.0614	0	0	0	0	0	0	0	0	0	39.3261	13.8127	0	0	0	0	0	0	0	0	0	0	0	0	48.1669	0	71.2128	0	0	0	0	0	0	0	0	0	0	0	0	0	0	0	73.0234
hsa-miR-107	MIMAT0000104	0	20.9761	0	0	0	21.3643	22.2072	46.1365	41.7606	0	0	0	0	0	0	16.5583	0	0	0	11.2973	0	0	0	0	0	0	0	0	0	49.5836	0	0	0	0	0	0	0	0	0	28.6022	0	0	35.0749	0	0	0	0	0
hsa-miR-22-3p	MIMAT0000077	0	21.7829	0	0	21.667	0	46.4331	0	0	0	0	0	0	22.8312	0	0	16.5752	0	0	0	0	0	0	0	0	0	0	0	0	0	0	0	0	0	36.2493	0	36.0185	0	0	0	0	51.5697	31.5674	0	0	0	0	0
hsa-miR-4536-5p	MIMAT0019078	0	0	0	0	0	0	0	0	0	0	0	0	0	0	0	0	11.971	0	0	0	0	0	0	0	56.1934	0	92.0051	39.3592	0	0	0	0	0	31.1153	0	49.2782	0	0	0	0	0	0	0	0	0	0	0	0
hsa-miR-4443	MIMAT0018961	0	0	0	0	0	0	0	0	0	0	0	0	0	0	0	0	11.0501	0	0	13.3514	0	0	0	0	44.4865	0	41.0293	31.216	57.4596	43.9169	0	0	0	0	0	26.3581	0	0	0	0	0	0	0	0	0	0	0	0
hsa-miR-1299	MIMAT0005887	0	0	0	0	0	0	0	0	0	47.7754	0	0	0	0	0	0	0	0	0	11.2973	0	0	0	0	50.34	0	44.7593	39.3592	0	39.6669	0	0	0	0	0	32.0881	0	0	0	0	0	0	0	0	0	0	0	0
hsa-miR-28-5p	MIMAT0000085	0	22.5897	0	0	0	0	0	42.7607	0	0	0	0	0	0	0	0	16.5752	0	0	14.3784	0	0	0	40.0694	0	0	0	0	0	0	0	0	0	0	0	25.2121	0	0	0	27.2402	0	27.7683	38.5823	0	0	0	0	0
hsa-miR-378h	MIMAT0018984	0	0	0	0	0	0	0	0	0	0	0	0	0	0	0	17.5932	0	0	0	0	0	0	0	0	0	37.1715	50.9758	46.1453	0	43.9169	0	31.6501	0	0	0	0	0	0	0	27.2402	0	0	0	0	0	0	0	0
hsa-miR-548q	MIMAT0011163	0	0	0	0	0	0	0	0	0	0	0	0	0	0	0	0	0	0	0	0	0	0	0	0	36.2916	56.4457	75.8421	54.2886	0	0	0	0	0	0	0	28.6501	0	0	0	0	0	0	0	0	0	0	0	0
hsa-miR-342-3p	MIMAT0000753	0	0	0	0	0	0	0	0	40.4951	0	0	0	0	0	0	0	0	0	0	11.2973	0	0	0	0	42.1451	0	42.2726	0	0	49.5836	0	0	0	0	0	0	0	0	0	0	0	29.0906	35.0749	0	0	0	0	0
hsa-miR-499a-5p	MIMAT0002870	0	0	0	0	0	0	0	40.5101	37.9642	0	0	0	0	0	0	0	18.4169	0	0	11.2973	0	0	0	0	0	0	0	32.5732	0	48.1669	0	0	0	0	0	0	0	0	0	0	0	26.446	0	0	0	0	0	33.3368
hsa-miR-520c-3p	MIMAT0002846	0	0	0	0	0	0	0	38.2596	0	0	0	0	0	0	0	0	0	0	0	13.3514	0	0	0	0	43.3158	0	38.5427	0	50.1243	38.2502	0	0	0	0	0	25.2121	0	0	0	0	0	0	0	0	0	0	0	0
hsa-miR-607	MIMAT0003275	0	0	0	0	0	21.3643	21.5342	0	43.0261	0	0	0	0	0	0	0	12.8918	0	0	0	0	0	0	0	37.4623	38.5483	0	0	0	39.6669	0	0	0	0	0	0	0	0	0	0	0	23.8014	0	0	0	0	0	0
hsa-miR-191-5p	MIMAT0000440	0	31.4642	25.8668	0	0	0	0	0	0	0	0	0	0	0	0	0	0	0	0	0	0	0	42.9362	0	0	0	0	0	0	0	0	0	48.5474	0	0	26.3581	0	0	0	0	0	30.4129	31.5674	0	0	0	0	0
hsa-miR-549a	MIMAT0003333	0	0	0	0	0	0	0	0	0	0	0	0	0	0	0	0	0	0	0	0	0	0	0	0	55.0227	0	69.6255	33.9304	0	0	0	0	0	0	0	49.2782	0	0	0	0	0	27.7683	0	0	0	0	0	0
hsa-miR-570-3p	MIMAT0003235	0	0	0	0	0	0	0	0	0	0	0	0	0	0	0	0	0	0	0	0	0	0	0	0	46.8279	0	84.5453	0	0	0	0	0	0	0	0	67.6142	0	0	0	0	0	23.8014	0	0	0	0	0	0
hsa-miR-644a	MIMAT0003314	0	0	0	0	0	0	0	0	0	0	0	0	0	0	0	0	0	0	0	0	0	0	0	0	0	41.3017	104.438	51.5742	0	0	0	0	0	0	0	25.2121	0	0	0	0	0	0	0	0	0	0	0	0
hsa-miR-1296-3p	MIMAT0026637	0	0	0	19.8236	0	24.2128	22.2072	0	0	0	0	0	0	0	28.1388	0	20.2586	14.6422	26.4516	18.4865	0	0	0	0	0	0	0	0	0	39.6669	0	0	0	0	0	0	0	0	0	0	0	0	0	0	0	0	0	0
hsa-miR-520f-3p	MIMAT0002830	0	0	0	0	0	0	0	0	0	0	0	0	0	0	0	0	0	0	0	0	0	0	0	0	0	39.925	119.358	52.9314	0	0	0	0	0	0	0	0	0	0	0	0	0	0	0	0	0	0	0	0
hsa-miR-4532	MIMAT0019071	0	0	0	0	0	0	0	0	46.8225	0	0	0	0	0	0	0	0	0	0	0	0	0	0	0	0	0	0	0	0	43.9169	0	61.0395	0	0	0	32.0881	0	0	0	0	0	0	0	0	0	0	0	27.7806
hsa-miR-93-5p	MIMAT0000093	0	0	0	0	0	0	0	0	0	0	0	0	0	0	0	0	0	0	0	0	0	0	0	0	40.9744	0	0	35.2876	0	0	0	0	0	0	0	28.6501	0	0	0	29.9642	0	34.3798	42.0898	0	0	0	0	0
hsa-miR-184	MIMAT0000454	0	0	0	22.4093	0	23.5007	24.8989	0	0	0	0	0	0	22.0439	39.8633	19.663	12.8918	0	0	13.3514	25.9252	0	0	0	0	0	0	0	0	0	0	0	0	0	0	0	0	0	0	0	0	0	0	0	0	0	0	0
hsa-miR-370-3p	MIMAT0000722	0	0	0	0	0	18.5157	0	41.6354	0	34.5045	0	0	0	0	0	0	0	15.5573	0	16.4324	0	0	0	0	0	0	38.5427	0	0	38.2502	0	0	0	0	0	0	0	0	0	0	0	0	0	0	0	0	0	0
hsa-miR-340-5p	MIMAT0004692	0	0	0	0	0	0	0	0	40.4951	33.1774	0	0	0	0	0	0	0	0	0	0	0	0	0	0	0	0	0	32.5732	0	0	0	0	0	0	0	0	0	0	0	34.0502	0	27.7683	32.7365	0	0	0	0	0
hsa-miR-411-5p	MIMAT0003329	0	0	0	0	0	0	0	0	0	0	0	0	0	0	0	0	0	0	0	0	0	0	0	0	0	60.5758	87.0319	52.9314	0	0	0	0	0	0	0	0	0	0	0	0	0	0	0	0	0	0	0	0
hsa-miR-34a-5p	MIMAT0000255	0	0	0	0	0	0	0	0	0	34.5045	0	0	0	0	0	18.6281	0	0	16.0599	0	0	0	0	0	0	0	0	33.9304	0	0	0	0	0	0	0	0	0	0	0	32.6882	34.7206	26.446	0	0	0	0	0	0
hsa-miR-100-5p	MIMAT0000098	0	0	0	0	0	0	0	0	44.2915	33.1774	0	0	0	0	0	0	13.8127	0	0	0	0	0	39.2559	0	0	0	0	0	0	0	0	32.7805	0	0	0	0	0	0	0	0	0	30.4129	0	0	0	0	0	0
hsa-let-7g-5p	MIMAT0000414	0	0	0	0	18.457	0	24.8989	0	0	0	0	0	0	0	0	0	0	15.5573	0	0	0	0	0	0	0	0	0	0	0	43.9169	0	0	0	0	0	28.6501	0	0	0	0	0	27.7683	0	0	0	0	0	32.543
hsa-miR-29a-3p	MIMAT0000086	0	0	0	0	20.8645	0	0	39.3849	43.0261	0	0	0	0	0	0	0	13.8127	0	0	0	0	0	0	0	0	0	0	0	0	0	0	0	0	0	0	0	39.3952	0	0	0	0	34.3798	0	0	0	0	0	0
hsa-miR-133a-3p	MIMAT0000427	0	0	0	0	0	27.0614	0	0	0	0	0	0	0	0	0	18.6281	0	0	0	0	0	0	0	38.8551	37.4623	0	0	29.8587	0	0	0	0	0	0	0	0	0	0	0	28.6022	0	0	0	0	0	0	0	0
hsa-miR-221-3p	MIMAT0000278	0	0	0	0	0	0	0	0	40.4951	0	0	0	0	0	0	0	0	0	0	0	0	0	0	0	37.4623	0	0	31.216	0	0	0	0	0	0	0	0	0	0	0	0	0	33.0575	31.5674	0	0	0	0	0
hsa-miR-640	MIMAT0003310	0	0	0	0	0	0	0	39.3849	0	0	0	0	0	0	0	0	11.971	0	0	0	0	0	0	38.8551	0	0	0	46.1453	0	0	0	0	0	0	0	0	0	0	0	34.0502	0	0	0	0	0	0	0	0
hsa-miR-548e-5p	MIMAT0026736	0	0	28.4535	21.5474	18.457	0	0	0	0	0	0	0	0	0	25.7939	0	0	0	0	19.5135	0	22.7315	0	0	0	0	0	0	0	0	0	0	0	0	0	0	33.7673	0	0	0	0	0	0	0	0	0	0	0
hsa-miR-424-5p	MIMAT0001341	0	0	0	0	0	0	21.5342	0	53.1498	0	0	0	0	0	0	16.5583	16.5752	0	0	0	0	0	0	0	0	0	38.5427	0	0	0	0	0	0	0	0	0	0	0	0	0	0	23.8014	0	0	0	0	0	0
hsa-miR-498	MIMAT0002824	0	0	0	0	0	0	0	0	0	0	0	0	0	0	0	0	0	0	0	0	0	0	0	0	0	45.4319	72.1121	51.5742	0	0	0	0	0	0	0	0	0	0	0	0	0	0	0	0	0	0	0	0
hsa-miR-1197	MIMAT0005955	0	0	0	0	0	0	23.553	0	0	0	0	0	0	0	21.8857	0	0	0	0	0	0	0	0	0	38.633	0	0	35.2876	0	0	0	0	0	0	0	25.2121	0	0	0	0	0	23.8014	0	0	0	0	0	0
hsa-miR-664a-3p	MIMAT0005949	0	0	0	0	19.2595	29.1978	23.553	0	0	0	0	0	0	0	0	0	13.8127	0	0	17.4595	0	0	38.0292	0	0	0	0	0	0	0	0	0	0	0	0	0	0	0	0	0	0	23.8014	0	0	0	0	0	0
hsa-miR-514a-3p	MIMAT0002883	0	0	0	0	0	0	23.553	0	49.3534	38.4857	0	0	0	0	0	0	0	0	0	12.3243	0	0	0	40.0694	0	0	0	0	0	0	0	0	0	0	0	0	0	0	0	0	0	0	0	0	0	0	0	0
hsa-miR-16-5p	MIMAT0000069	0	0	0	0	0	0	0	0	0	0	0	0	0	28.3421	0	0	11.971	0	0	16.4324	0	0	0	0	0	0	37.2994	42.0737	0	0	0	0	0	0	0	0	0	0	0	0	0	25.1237	0	0	0	0	0	0
hsa-miR-33b-5p	MIMAT0003301	0	0	0	0	20.062	25.6371	23.553	0	0	0	0	0	20.7394	0	21.1041	18.6281	18.4169	0	0	12.3243	0	0	0	0	0	0	0	0	0	0	0	0	0	0	0	0	0	0	0	0	0	0	0	0	0	0	0	0
hsa-miR-548a-5p	MIMAT0004803	0	18.5558	0	0	0	19.94	20.8613	0	0	0	0	0	0	0	22.6674	0	21.1794	18.3028	0	11.2973	25.9252	0	0	0	0	0	0	0	0	0	0	0	0	0	0	0	0	0	0	0	0	0	0	0	0	0	0	0
hsa-let-7i-5p	MIMAT0000415	0	0	0	0	0	0	0	0	0	34.5045	0	0	0	0	0	0	0	0	0	12.3243	0	0	0	0	0	0	46.0026	0	0	0	0	0	0	0	0	0	0	0	0	27.2402	0	38.3467	0	0	0	0	0	0
hsa-miR-130a-3p	MIMAT0000425	0	23.3965	29.3157	0	0	0	0	0	36.6987	38.4857	0	0	0	0	0	0	14.7335	0	0	12.3243	0	0	0	0	0	0	0	0	0	0	0	0	0	0	0	0	0	0	0	0	0	0	0	0	0	0	0	0
hsa-miR-512-5p	MIMAT0002822	0	0	0	0	0	19.2278	0	0	0	0	0	28.3037	19.8752	0	0	24.8375	12.8918	0	0	22.5946	0	0	0	0	0	0	0	0	0	0	0	0	0	0	0	0	0	0	0	0	0	0	0	0	0	0	0	0
hsa-miR-378i	MIMAT0019074	0	0	25.0046	0	21.667	0	20.8613	0	0	0	0	0	19.0111	0	0	16.5583	0	0	20.7834	0	0	0	0	0	0	0	0	0	0	0	0	0	0	0	0	0	0	0	0	0	0	29.0906	0	0	0	0	0	0
hsa-miR-23c	MIMAT0018000	0	0	0	0	0	0	0	38.2596	0	34.5045	0	0	0	0	0	0	0	0	0	13.3514	0	0	0	0	0	0	39.786	0	0	0	0	0	0	0	0	0	0	0	0	0	0	25.1237	0	0	0	0	0	0
hsa-miR-20a-5p+hsa-miR-20b-5p	MIMAT0000075	0	0	0	0	0	0	0	0	43.0261	0	0	0	0	0	0	0	0	0	0	0	0	0	0	0	0	44.0551	0	36.6448	0	0	0	0	0	0	0	26.3581	0	0	0	0	0	0	0	0	0	0	0	0
hsa-miR-142-3p	MIMAT0000434	0	0	0	0	0	0	0	0	0	0	0	0	0	0	0	0	0	0	0	10.2703	0	0	0	0	0	0	0	0	77.0203	0	0	0	0	0	0	0	36.0185	0	0	0	0	26.446	0	0	0	0	0	0
hsa-miR-761	MIMAT0010364	0	0	0	0	0	0	0	0	39.2296	0	0	0	0	0	0	0	0	0	0	0	0	0	0	0	0	0	0	0	51.3469	0	56.818	0	0	0	0	0	0	0	0	0	0	0	0	0	0	0	0	0
hsa-miR-1285-3p	MIMAT0005876	0	0	0	0	0	0	0	0	0	0	0	0	0	0	0	0	0	0	0	17.4595	0	0	0	38.8551	0	0	0	0	0	0	0	0	0	32.2266	0	26.3581	0	0	0	0	0	31.7352	0	0	0	0	0	0
hsa-miR-32-5p	MIMAT0000090	0	0	0	0	0	0	0	0	41.7606	0	0	0	0	0	0	0	11.0501	0	0	0	0	0	0	0	0	0	38.5427	0	0	0	0	0	0	0	0	27.5041	0	0	0	0	0	27.7683	0	0	0	0	0	0
hsa-miR-324-3p	MIMAT0000762	0	0	0	0	20.8645	27.7736	26.2448	0	0	0	0	0	20.7394	0	0	17.5932	21.1794	0	0	11.2973	0	0	0	0	0	0	0	0	0	0	0	0	0	0	0	0	0	0	0	0	0	0	0	0	0	0	0	0
hsa-miR-183-5p	MIMAT0000261	0	0	0	0	20.062	0	22.8801	0	0	0	0	0	0	0	0	17.5932	0	0	15.1152	15.4054	0	0	0	0	0	0	0	0	0	0	0	0	0	0	0	0	0	0	0	28.6022	0	25.1237	0	0	0	0	0	0
hsa-miR-639	MIMAT0003309	0	0	0	0	18.457	0	0	0	0	0	0	0	0	0	0	0	14.7335	0	0	10.2703	0	0	0	0	0	0	43.5159	0	0	0	0	0	0	31.1153	0	25.2121	0	0	0	0	0	0	0	0	0	0	0	0
hsa-miR-548y	MIMAT0018354	0	0	0	0	18.457	0	0	0	40.4951	0	0	0	0	0	0	0	18.4169	0	0	11.2973	0	0	0	0	0	0	0	0	0	0	0	0	0	0	0	25.2121	0	0	0	0	0	29.0906	0	0	0	0	0	0
hsa-miR-15a-5p	MIMAT0000068	0	0	0	0	0	0	0	0	0	0	0	0	0	30.704	0	0	0	0	0	0	25.9252	0	0	0	0	0	0	0	0	0	0	0	0	0	0	0	49.5254	0	0	0	0	35.7021	0	0	0	0	0	0
hsa-miR-5001-5p	MIMAT0021021	0	0	0	20.6855	0	18.5157	24.226	0	0	0	0	0	0	0	21.8857	22.7677	19.3378	0	0	14.3784	0	0	0	0	0	0	0	0	0	0	0	0	0	0	0	0	0	0	0	0	0	0	0	0	0	0	0	0
hsa-miR-497-5p	MIMAT0002820	0	0	0	0	25.6794	0	0	40.5101	0	0	0	0	0	0	0	15.5235	12.8918	0	0	16.4324	0	0	0	0	0	0	0	29.8587	0	0	0	0	0	0	0	0	0	0	0	0	0	0	0	0	0	0	0	0
hsa-miR-944	MIMAT0004987	0	0	0	0	0	0	0	0	0	33.1774	0	0	0	0	0	0	0	0	0	0	0	0	0	0	0	0	42.2726	35.2876	0	0	0	0	0	0	0	27.5041	0	0	0	0	0	0	0	0	0	0	0	0
hsa-miR-186-5p	MIMAT0000456	0	0	0	0	0	22.0764	21.5342	0	0	0	0	0	0	0	0	17.5932	0	0	0	11.2973	0	0	0	0	37.4623	0	0	0	0	0	0	0	0	0	0	27.5041	0	0	0	0	0	0	0	0	0	0	0	0
hsa-miR-4787-3p	MIMAT0019957	0	0	0	0	0	0	0	0	0	33.1774	0	0	0	0	0	0	0	0	0	0	0	0	0	0	0	0	55.9491	0	0	48.1669	0	0	0	0	0	0	0	0	0	0	0	0	0	0	0	0	0	0
hsa-miR-542-3p	MIMAT0003389	0	0	0	0	23.2719	22.7886	21.5342	40.5101	0	0	0	0	0	0	0	0	11.0501	0	0	15.4054	0	0	0	0	0	0	0	0	0	0	0	0	0	0	0	0	0	0	0	0	0	0	0	0	0	0	0	0
hsa-miR-513b-5p	MIMAT0005788	0	0	0	0	0	0	0	0	40.4951	0	0	0	0	0	0	0	13.8127	0	0	0	0	0	0	0	0	0	42.2726	0	0	0	0	0	0	0	0	0	0	0	37.3372	0	0	0	0	0	0	0	0	0
hsa-miR-642a-5p	MIMAT0003312	0	0	0	0	0	0	0	0	0	37.1586	0	0	0	0	0	0	15.6544	0	0	12.3243	0	0	0	0	0	0	0	0	0	39.6669	0	0	0	0	0	0	0	0	0	0	0	29.0906	0	0	0	0	0	0
hsa-miR-143-3p	MIMAT0000435	0	0	0	0	0	0	0	0	0	0	0	0	0	0	0	0	0	0	0	11.2973	0	0	0	0	0	0	65.8956	52.9314	0	0	0	0	0	0	0	0	0	0	0	0	0	0	0	0	0	0	0	0
hsa-miR-1287-5p	MIMAT0005878	0	0	0	0	0	0	0	0	0	0	0	0	0	0	0	0	0	0	0	11.2973	0	0	0	0	0	0	43.5159	35.2876	0	39.6669	0	0	0	0	0	0	0	0	0	0	0	0	0	0	0	0	0	0
hsa-miR-149-5p	MIMAT0000450	0	0	0	0	0	0	0	0	0	0	0	0	0	0	0	0	0	0	0	11.2973	0	0	0	0	0	0	48.4892	0	0	0	0	0	43.3828	0	0	26.3581	0	0	0	0	0	0	0	0	0	0	0	0
hsa-miR-4451	MIMAT0018973	0	0	0	0	0	0	0	0	0	38.4857	0	0	0	0	0	0	0	0	0	0	0	0	0	0	37.4623	0	0	0	0	0	0	0	0	0	0	25.2121	0	0	0	0	0	25.1237	0	0	0	0	0	0
hsa-miR-1323	MIMAT0005795	0	0	0	0	24.8769	0	24.8989	0	0	0	0	0	0	0	25.0122	19.663	19.3378	0	0	12.3243	0	0	0	0	0	0	0	0	0	0	0	0	0	0	0	0	0	0	0	0	0	0	0	0	0	0	0	0
hsa-miR-548v	MIMAT0015020	0	0	0	20.6855	0	19.2278	0	0	0	0	0	0	0	0	0	15.5235	0	0	17.9493	12.3243	0	0	0	0	0	0	39.786	0	0	0	0	0	0	0	0	0	0	0	0	0	0	0	0	0	0	0	0	0
hsa-miR-302e	MIMAT0005931	0	0	0	0	0	0	0	39.3849	0	0	0	0	0	0	0	0	0	0	0	0	0	0	0	0	0	0	50.9758	33.9304	0	0	0	0	0	0	0	0	0	0	0	0	0	0	0	0	0	0	0	0
hsa-miR-148b-3p	MIMAT0000759	0	0	0	0	0	0	0	0	0	41.1399	0	0	0	0	0	0	0	0	0	0	0	0	0	0	0	0	42.2726	0	0	0	0	0	0	0	0	0	0	0	0	40.8602	0	0	0	0	0	0	0	0
hsa-miR-139-3p	MIMAT0004552	0	0	0	0	0	0	0	0	0	0	0	0	0	0	0	0	0	0	0	0	0	0	0	0	0	0	42.2726	0	0	0	0	31.6501	0	0	0	26.3581	0	0	0	0	0	23.8014	0	0	0	0	0	0
hsa-miR-548m	MIMAT0005917	0	0	0	0	19.2595	19.2278	0	0	0	0	0	0	0	0	0	17.5932	0	17.3876	17.0046	0	0	0	0	0	0	0	0	0	0	0	0	29.3894	0	0	0	0	0	0	0	0	0	0	0	0	0	0	0	0
hsa-miR-532-3p	MIMAT0004780	0	0	0	0	0	0	22.2072	0	0	0	0	0	19.0111	0	0	21.7328	15.6544	0	0	0	0	0	0	0	0	0	0	40.7165	0	0	0	0	0	0	0	0	0	0	0	0	0	0	0	0	0	0	0	0
hsa-miR-548g-3p	MIMAT0005912	0	0	22.4179	0	20.8645	0	24.8989	0	0	0	0	0	0	0	25.7939	0	11.971	0	0	13.3514	0	0	0	0	0	0	0	0	0	0	0	0	0	0	0	0	0	0	0	0	0	0	0	0	0	0	0	0
hsa-miR-765	MIMAT0003945	0	0	0	0	0	0	0	0	0	34.5045	0	0	0	0	0	0	0	0	0	0	0	0	0	0	0	0	38.5427	46.1453	0	0	0	0	0	0	0	0	0	0	0	0	0	0	0	0	0	0	0	0
hsa-miR-1185-2-3p	MIMAT0022713	0	0	0	0	0	0	22.2072	0	0	0	0	0	0	0	25.7939	0	15.6544	0	15.1152	11.2973	0	0	0	0	0	0	0	0	0	0	0	0	0	0	0	0	0	0	0	0	0	0	0	0	0	0	0	28.5744
hsa-miR-525-5p	MIMAT0002838	0	0	0	0	0	0	26.9178	0	0	0	0	0	0	0	25.0122	0	11.971	14.6422	0	12.3243	0	0	0	0	0	0	0	0	0	0	0	0	0	0	0	0	0	0	0	0	0	27.7683	0	0	0	0	0	0
hsa-miR-301a-3p	MIMAT0000688	0	0	0	0	22.4694	19.2278	24.226	0	0	0	0	0	0	0	0	0	11.971	0	0	16.4324	0	0	0	0	0	0	0	0	0	0	0	0	0	0	0	0	0	0	0	0	0	23.8014	0	0	0	0	0	0
hsa-miR-1236-3p	MIMAT0005591	0	0	0	0	0	0	0	0	0	0	0	0	0	0	0	0	0	0	0	0	0	0	44.1629	0	43.3158	0	0	29.8587	0	0	0	0	0	0	0	0	0	0	0	0	0	0	0	0	0	0	0	0
hsa-miR-563	MIMAT0003227	0	0	0	20.6855	0	19.2278	22.2072	0	0	0	0	0	0	0	0	17.5932	16.5752	20.133	0	0	0	0	0	0	0	0	0	0	0	0	0	0	0	0	0	0	0	0	0	0	0	0	0	0	0	0	0	0
hsa-miR-1297	MIMAT0005886	0	0	0	0	0	0	0	0	0	0	0	0	0	0	0	0	0	0	0	0	0	0	0	0	0	0	50.9758	29.8587	0	0	0	0	0	0	0	35.5261	0	0	0	0	0	0	0	0	0	0	0	0
hsa-miR-582-5p	MIMAT0003247	0	0	0	0	0	24.925	0	0	0	0	0	0	0	0	25.0122	0	18.4169	0	0	12.3243	0	0	0	0	0	0	0	0	0	0	0	0	0	0	0	0	0	0	0	35.4122	0	0	0	0	0	0	0	0
hsa-miR-301b-5p	MIMAT0032026	0	0	20.6934	0	0	0	20.8613	0	0	0	0	0	0	0	25.0122	25.8724	11.0501	0	0	12.3243	0	0	0	0	0	0	0	0	0	0	0	0	0	0	0	0	0	0	0	0	0	0	0	0	0	0	0	0
hsa-miR-613	MIMAT0003281	0	0	0	0	0	0	0	0	0	0	0	0	0	0	0	0	0	0	0	0	0	0	0	0	0	0	52.2191	39.3592	0	0	0	0	0	0	0	0	0	0	0	0	0	23.8014	0	0	0	0	0	0
hsa-miR-551a	MIMAT0003214	0	0	0	0	0	0	0	0	41.7606	33.1774	0	0	0	0	0	0	0	0	0	0	0	0	0	0	0	0	0	0	0	39.6669	0	0	0	0	0	0	0	0	0	0	0	0	0	0	0	0	0	0
hsa-miR-4647	MIMAT0019709	0	0	0	0	18.457	22.0764	22.2072	0	0	0	0	0	0	0	23.449	0	16.5752	0	0	11.2973	0	0	0	0	0	0	0	0	0	0	0	0	0	0	0	0	0	0	0	0	0	0	0	0	0	0	0	0
hsa-miR-211-5p	MIMAT0000268	0	0	0	0	0	19.94	0	0	0	0	0	0	0	20.4693	22.6674	19.663	17.4961	0	0	13.3514	0	0	0	0	0	0	0	0	0	0	0	0	0	0	0	0	0	0	0	0	0	0	0	0	0	0	0	0
hsa-miR-939-5p	MIMAT0004982	0	0	0	0	0	22.0764	0	0	0	0	0	0	0	0	0	0	23.0211	0	0	0	0	0	0	0	0	0	0	36.6448	0	0	0	0	0	0	0	0	0	0	0	0	0	31.7352	0	0	0	0	0	0
hsa-miR-891a-5p	MIMAT0004902	0	20.9761	0	0	18.457	19.2278	0	0	0	0	0	0	0	0	21.1041	0	20.2586	0	0	13.3514	0	0	0	0	0	0	0	0	0	0	0	0	0	0	0	0	0	0	0	0	0	0	0	0	0	0	0	0
hsa-miR-522-3p	MIMAT0002868	0	0	0	0	0	19.2278	0	0	0	0	0	0	0	0	0	17.5932	13.8127	0	15.1152	22.5946	0	24.3551	0	0	0	0	0	0	0	0	0	0	0	0	0	0	0	0	0	0	0	0	0	0	0	0	0	0
hsa-miR-922	MIMAT0004972	0	0	0	0	0	0	0	0	0	0	0	0	0	0	0	0	12.8918	0	15.1152	14.3784	0	0	0	0	38.633	0	0	0	0	0	0	0	0	31.1153	0	0	0	0	0	0	0	0	0	0	0	0	0	0
hsa-miR-4755-5p	MIMAT0019895	0	0	0	0	0	0	0	0	44.2915	0	0	0	0	0	0	0	0	0	0	0	0	0	0	0	0	39.925	0	0	0	0	0	0	0	0	0	0	0	0	0	0	0	26.446	0	0	0	0	0	0
hsa-miR-1257	MIMAT0005908	0	0	0	0	0	0	0	0	0	0	0	0	0	0	0	0	0	0	0	0	0	0	0	0	0	0	75.8421	29.8587	0	0	0	0	0	0	0	0	0	0	0	0	0	0	0	0	0	0	0	0
hsa-miR-128-1-5p	MIMAT0026477	0	0	0	0	0	0	0	0	0	0	0	0	0	0	0	0	0	0	0	0	0	0	0	0	0	38.5483	67.1389	0	0	0	0	0	0	0	0	0	0	0	0	0	0	0	0	0	0	0	0	0
hsa-miR-671-5p	MIMAT0003880	0	0	0	0	0	0	0	0	0	0	0	0	0	0	0	0	0	0	0	0	0	0	0	0	0	0	37.2994	0	0	43.9169	0	0	0	0	0	0	0	0	0	0	0	23.8014	0	0	0	0	0	0
hsa-miR-362-5p	MIMAT0000705	0	19.3626	22.4179	0	0	22.0764	0	0	0	0	0	0	0	0	24.2306	16.5583	0	0	0	0	0	0	0	0	0	0	0	0	0	0	0	0	0	0	0	0	0	0	0	0	0	0	0	0	0	0	0	0
hsa-miR-19b-3p	MIMAT0000074	0	0	0	0	0	0	0	0	0	0	0	0	0	0	0	0	0	0	0	0	0	0	0	0	0	0	0	33.9304	0	46.7502	0	0	0	0	0	0	0	0	0	0	0	23.8014	0	0	0	0	0	0
hsa-miR-203a-5p	MIMAT0031890	0	0	0	19.8236	18.457	21.3643	0	0	0	0	0	0	0	0	0	16.5583	0	0	15.1152	12.3243	0	0	0	0	0	0	0	0	0	0	0	0	0	0	0	0	0	0	0	0	0	0	0	0	0	0	0	0
hsa-miR-454-3p	MIMAT0003885	0	0	0	22.4093	0	19.94	22.2072	0	0	0	0	0	0	0	0	0	0	0	0	14.3784	0	24.3551	0	0	0	0	0	0	0	0	0	0	0	0	0	0	0	0	0	0	0	0	0	0	0	0	0	0
hsa-miR-199a-3p+hsa-miR-199b-3p	MIMAT0000232	0	0	0	0	24.8769	0	21.5342	0	0	0	0	0	0	0	24.2306	0	0	0	16.0599	16.4324	0	0	0	0	0	0	0	0	0	0	0	0	0	0	0	0	0	0	0	0	0	0	0	0	0	0	0	0
hsa-miR-889-3p	MIMAT0004921	0	0	0	0	0	0	0	0	54.4153	0	0	0	0	0	0	0	0	0	0	10.2703	0	0	0	0	0	0	0	0	0	38.2502	0	0	0	0	0	0	0	0	0	0	0	0	0	0	0	0	0	0
hsa-miR-548n	MIMAT0005916	0	0	0	0	0	0	0	0	0	0	0	0	0	0	0	0	0	0	0	0	0	0	0	0	44.4865	0	0	0	0	0	0	0	0	0	0	58.4462	0	0	0	0	0	0	0	0	0	0	0	0
hsa-miR-650	MIMAT0003320	0	0	0	0	0	22.7886	22.2072	0	0	0	0	0	0	0	25.0122	0	16.5752	0	0	15.4054	0	0	0	0	0	0	0	0	0	0	0	0	0	0	0	0	0	0	0	0	0	0	0	0	0	0	0	0
hsa-miR-556-5p	MIMAT0003220	0	0	0	0	0	0	0	0	0	0	0	0	0	0	0	0	0	0	0	0	0	0	0	0	0	0	60.9223	40.7165	0	0	0	0	0	0	0	0	0	0	0	0	0	0	0	0	0	0	0	0
hsa-miR-3136-5p	MIMAT0015003	0	0	0	0	0	0	0	0	0	0	0	0	0	0	0	0	0	0	0	0	0	0	0	0	0	0	59.679	40.7165	0	0	0	0	0	0	0	0	0	0	0	0	0	0	0	0	0	0	0	0
hsa-miR-551b-3p	MIMAT0003233	0	0	0	23.2712	0	0	24.226	0	0	0	0	0	0	0	0	0	16.5752	0	0	11.2973	0	0	0	0	0	0	0	0	0	0	0	0	0	0	0	0	0	0	0	0	0	23.8014	0	0	0	0	0	0
hsa-miR-548j-3p	MIMAT0026737	0	0	0	0	0	0	0	0	0	0	0	0	0	0	0	0	14.7335	0	0	0	0	0	0	0	0	0	46.0026	0	0	0	0	0	0	0	0	37.8181	0	0	0	0	0	0	0	0	0	0	0	0
hsa-miR-95-3p	MIMAT0000094	0	0	0	0	0	0	22.8801	0	0	0	0	0	0	0	0	16.5583	0	0	17.0046	14.3784	0	0	0	0	0	0	0	0	0	0	0	0	0	0	0	0	0	0	0	27.2402	0	0	0	0	0	0	0	0
hsa-miR-495-5p	MIMAT0022924	0	0	0	0	0	0	0	0	0	0	0	0	0	0	0	0	15.6544	0	0	14.3784	0	0	0	0	0	0	0	0	0	38.2502	0	0	0	0	0	0	0	0	0	0	0	29.0906	0	0	0	0	0	0
hsa-miR-378g	MIMAT0018937	0	0	0	0	0	18.5157	28.2636	0	0	0	0	0	0	0	0	15.5235	18.4169	0	0	15.4054	0	0	0	0	0	0	0	0	0	0	0	0	0	0	0	0	0	0	0	0	0	0	0	0	0	0	0	0
hsa-miR-509-5p	MIMAT0004779	0	0	0	0	0	0	0	0	0	0	0	0	0	0	0	0	0	0	0	13.3514	0	0	0	0	0	0	46.0026	36.6448	0	0	0	0	0	0	0	0	0	0	0	0	0	0	0	0	0	0	0	0
hsa-miR-4485-3p	MIMAT0019019	0	0	0	0	20.062	0	25.5719	0	0	0	0	0	0	0	0	17.5932	15.6544	0	16.0599	0	0	0	0	0	0	0	0	0	0	0	0	0	0	0	0	0	0	0	0	0	0	0	0	0	0	0	0	0
hsa-miR-146a-5p	MIMAT0000449	0	0	0	0	0	0	0	0	0	0	0	0	0	0	0	0	0	0	0	12.3243	0	0	0	0	0	0	0	0	0	0	0	0	0	32.2266	0	26.3581	0	0	0	0	0	23.8014	0	0	0	0	0	0
hsa-miR-30e-3p	MIMAT0000693	0	0	0	0	0	0	23.553	0	0	0	0	0	0	0	0	0	11.0501	0	18.894	13.3514	0	0	0	0	0	0	0	0	0	0	0	0	0	0	0	26.3581	0	0	0	0	0	0	0	0	0	0	0	0
hsa-miR-577	MIMAT0003242	0	0	0	0	0	0	0	38.2596	0	0	0	0	0	0	0	0	0	0	0	0	0	0	0	0	0	0	0	0	0	0	0	0	0	0	0	25.2121	0	0	0	0	0	27.7683	0	0	0	0	0	0
hsa-miR-548d-5p	MIMAT0004812	0	0	0	0	0	0	0	0	0	33.1774	0	0	0	0	0	0	0	0	0	0	0	0	0	0	0	0	0	32.5732	0	0	0	0	0	0	0	25.2121	0	0	0	0	0	0	0	0	0	0	0	0
hsa-miR-3168	MIMAT0015043	0	0	0	0	0	27.0614	25.5719	0	0	0	0	0	0	0	0	0	0	0	0	11.2973	0	26.7907	0	0	0	0	0	0	0	0	0	0	0	0	0	0	0	0	0	0	0	0	0	0	0	0	0	0
hsa-miR-5010-3p	MIMAT0021044	0	0	0	0	20.8645	0	0	0	0	0	0	0	0	0	0	15.5235	16.5752	0	17.0046	20.5405	0	0	0	0	0	0	0	0	0	0	0	0	0	0	0	0	0	0	0	0	0	0	0	0	0	0	0	0
hsa-miR-30c-5p	MIMAT0000244	0	0	0	0	0	0	0	0	0	0	0	0	0	0	0	0	0	0	0	0	0	0	0	0	0	0	0	0	0	0	0	29.3894	0	0	0	27.5041	0	0	0	0	0	0	32.7365	0	0	0	0	0
hsa-miR-367-3p	MIMAT0000719	0	0	0	0	0	0	0	0	0	0	0	0	0	0	0	0	0	15.5573	0	0	0	0	0	0	0	0	48.4892	0	0	0	0	0	0	0	0	0	0	0	0	0	0	23.8014	0	0	0	0	0	0
hsa-miR-378f	MIMAT0018932	0	0	0	0	0	0	0	0	0	0	0	0	0	0	0	0	0	0	0	12.3243	0	0	0	0	0	37.1715	0	0	0	38.2502	0	0	0	0	0	0	0	0	0	0	0	0	0	0	0	0	0	0
hsa-miR-345-3p	MIMAT0022698	0	0	0	0	0	0	0	45.0113	0	0	0	0	0	0	0	15.5235	15.6544	0	0	10.2703	0	0	0	0	0	0	0	0	0	0	0	0	0	0	0	0	0	0	0	0	0	0	0	0	0	0	0	0
hsa-miR-4488	MIMAT0019022	0	0	0	0	0	0	0	0	0	0	0	0	0	0	0	18.6281	11.0501	0	0	0	0	0	0	0	0	0	0	0	0	0	0	56.5181	0	0	0	0	0	0	0	0	0	0	0	0	0	0	0	0
hsa-miR-25-5p	MIMAT0004498	0	0	0	0	18.457	0	0	0	0	0	0	0	0	0	23.449	18.6281	0	0	0	0	0	0	0	0	0	0	0	0	0	0	0	0	0	0	0	0	0	0	0	0	0	25.1237	0	0	0	0	0	0
hsa-miR-204-5p	MIMAT0000265	0	0	0	0	0	0	0	0	45.557	0	0	0	0	0	0	0	0	0	0	0	0	0	0	40.0694	0	0	0	0	0	0	0	0	0	0	0	0	0	0	0	0	0	0	0	0	0	0	0	0
hsa-miR-3928-3p	MIMAT0018205	0	0	0	0	0	0	0	0	0	0	0	0	0	0	0	0	0	0	0	0	0	0	0	0	0	0	0	32.5732	0	0	0	0	0	0	0	26.3581	0	0	0	0	0	26.446	0	0	0	0	0	0
hsa-miR-144-3p	MIMAT0000436	0	0	0	0	0	0	0	0	0	0	0	0	0	0	0	0	0	0	0	0	51.1302	0	0	0	0	0	0	0	0	0	0	0	0	0	0	0	0	0	0	0	0	0	0	0	0	0	0	0
hsa-miR-520h	MIMAT0002867	0	0	0	0	0	0	0	0	0	0	0	0	0	0	0	0	0	0	0	0	0	0	0	0	0	0	52.2191	32.5732	0	0	0	0	0	0	0	0	0	0	0	0	0	0	0	0	0	0	0	0
hsa-miR-508-5p	MIMAT0004778	0	0	0	0	0	0	22.2072	0	0	0	0	0	0	0	0	0	11.0501	0	0	14.3784	0	0	0	0	0	0	0	0	0	0	0	0	0	0	0	0	0	0	0	0	0	0	35.0749	0	0	0	0	0
hsa-miR-933	MIMAT0004976	0	0	0	0	0	0	0	0	0	0	0	0	0	0	23.449	24.8375	17.4961	0	0	13.3514	0	0	0	0	0	0	0	0	0	0	0	0	0	0	0	0	0	0	0	0	0	0	0	0	0	0	0	0
hsa-miR-660-3p	MIMAT0022711	0	0	0	0	22.4694	0	0	0	0	0	0	0	0	0	21.8857	0	14.7335	0	0	19.5135	0	0	0	0	0	0	0	0	0	0	0	0	0	0	0	0	0	0	0	0	0	0	0	0	0	0	0	0
hsa-miR-1255b-5p	MIMAT0005945	0	0	0	0	0	0	0	0	0	0	0	0	0	0	0	0	0	0	0	0	0	0	0	0	0	0	39.786	38.002	0	0	0	0	0	0	0	0	0	0	0	0	0	0	0	0	0	0	0	0
hsa-miR-1278	MIMAT0005936	0	0	0	0	20.062	22.0764	0	0	0	0	0	0	0	0	22.6674	0	0	0	0	12.3243	0	0	0	0	0	0	0	0	0	0	0	0	0	0	0	0	0	0	0	0	0	0	0	0	0	0	0	0
hsa-miR-1279	MIMAT0005937	0	0	0	0	0	0	0	0	0	38.4857	0	0	0	0	0	0	0	0	0	0	0	0	0	0	38.633	0	0	0	0	0	0	0	0	0	0	0	0	0	0	0	0	0	0	0	0	0	0	0
hsa-miR-3195	MIMAT0015079	0	0	0	0	0	0	0	0	46.8225	0	0	0	0	0	0	0	0	0	0	0	0	0	0	0	0	0	0	0	0	0	0	0	0	0	0	0	0	0	0	29.9642	0	0	0	0	0	0	0	0
hsa-miR-1180-3p	MIMAT0005825	0	0	0	0	0	0	0	0	0	0	0	0	0	0	0	0	0	0	0	0	0	0	0	0	0	0	41.0293	35.2876	0	0	0	0	0	0	0	0	0	0	0	0	0	0	0	0	0	0	0	0
hsa-miR-192-5p	MIMAT0000222	0	0	0	0	0	0	0	0	0	0	0	0	0	0	0	0	0	0	0	0	0	0	0	0	0	0	46.0026	29.8587	0	0	0	0	0	0	0	0	0	0	0	0	0	0	0	0	0	0	0	0
hsa-miR-1255a	MIMAT0005906	0	22.5897	0	0	0	0	24.8989	0	0	0	0	0	0	0	0	16.5583	0	0	0	11.2973	0	0	0	0	0	0	0	0	0	0	0	0	0	0	0	0	0	0	0	0	0	0	0	0	0	0	0	0
hsa-miR-579-5p	MIMAT0026616	0	0	0	0	0	0	0	0	36.6987	0	0	0	0	0	0	0	0	0	0	0	0	0	0	0	37.4623	0	0	0	0	0	0	0	0	0	0	0	0	0	0	0	0	0	0	0	0	0	0	0
hsa-miR-147b	MIMAT0004928	0	0	0	0	0	0	0	0	0	0	0	0	0	0	0	0	0	0	0	0	0	0	0	0	39.8037	0	0	0	0	0	0	0	0	0	0	33.2341	0	0	0	0	0	0	0	0	0	0	0	0
hsa-miR-15b-5p	MIMAT0000417	0	0	0	0	0	0	0	0	0	0	0	0	0	34.6404	0	0	0	0	0	0	0	0	0	0	0	0	0	0	0	0	0	0	0	0	0	0	0	0	0	0	0	38.3467	0	0	0	0	0	0
hsa-miR-369-3p	MIMAT0000721	0	0	0	26.7188	0	19.2278	0	0	0	0	0	0	0	0	0	0	15.6544	0	0	11.2973	0	0	0	0	0	0	0	0	0	0	0	0	0	0	0	0	0	0	0	0	0	0	0	0	0	0	0	0
hsa-miR-423-3p	MIMAT0001340	0	0	0	0	0	0	0	39.3849	0	0	0	0	0	0	0	0	0	0	0	0	0	0	0	0	0	0	0	32.5732	0	0	0	0	0	0	0	0	0	0	0	0	0	0	0	0	0	0	0	0
hsa-miR-299-5p	MIMAT0002890	0	0	0	0	21.667	0	0	0	0	0	0	0	0	0	0	0	14.7335	0	0	10.2703	0	0	0	0	0	0	0	0	0	0	0	0	0	0	0	0	0	0	0	0	0	25.1237	0	0	0	0	0	0
hsa-miR-181a-5p	MIMAT0000256	0	25.8168	0	0	0	0	29.6095	0	0	0	0	0	0	0	0	0	14.7335	0	0	0	0	0	0	0	0	0	0	0	0	0	0	0	0	0	0	0	0	0	0	0	0	0	0	0	0	0	0	0
hsa-miR-337-5p	MIMAT0004695	0	0	19.8312	0	0	0	0	0	0	0	0	0	0	0	0	18.6281	11.971	0	0	19.5135	0	0	0	0	0	0	0	0	0	0	0	0	0	0	0	0	0	0	0	0	0	0	0	0	0	0	0	0
hsa-miR-548ar-3p	MIMAT0022266	0	0	0	0	0	0	0	0	0	0	0	0	0	0	0	19.663	11.0501	0	0	15.4054	0	0	0	0	0	0	0	0	0	0	0	0	0	0	0	0	0	0	0	0	0	23.8014	0	0	0	0	0	0
hsa-miR-30b-5p	MIMAT0000420	0	0	0	0	0	0	0	0	0	0	0	0	0	0	0	0	0	0	0	0	0	0	0	0	0	0	0	0	0	0	0	0	0	0	0	0	0	0	0	0	0	0	37.4132	0	0	0	0	31.7493
hsa-miR-181a-2-3p	MIMAT0004558	0	0	0	0	0	20.6521	0	0	0	0	0	0	0	0	0	15.5235	12.8918	0	0	19.5135	0	0	0	0	0	0	0	0	0	0	0	0	0	0	0	0	0	0	0	0	0	0	0	0	0	0	0	0
hsa-miR-887-5p	MIMAT0026720	0	0	0	0	0	18.5157	22.8801	0	0	0	0	0	0	0	0	0	13.8127	0	0	11.2973	0	0	0	0	0	0	0	0	0	0	0	0	0	0	0	0	0	0	0	0	0	0	0	0	0	0	0	0
hsa-miR-548k	MIMAT0005882	0	0	0	19.8236	0	19.2278	0	0	0	0	0	0	0	0	0	15.5235	0	0	0	11.2973	0	0	0	0	0	0	0	0	0	0	0	0	0	0	0	0	0	0	0	0	0	0	0	0	0	0	0	0
hsa-miR-1268b	MIMAT0018925	0	0	0	0	0	18.5157	0	0	0	0	0	0	0	0	0	16.5583	12.8918	0	0	17.4595	0	0	0	0	0	0	0	0	0	0	0	0	0	0	0	0	0	0	0	0	0	0	0	0	0	0	0	0
hsa-miR-1298-5p	MIMAT0005800	0	0	0	0	0	0	0	0	36.6987	0	0	0	0	0	0	0	0	0	0	0	0	0	0	0	0	0	0	0	0	0	0	28.259	0	0	0	0	0	0	0	0	0	0	0	0	0	0	0	0
hsa-miR-4536-3p	MIMAT0020959	0	0	0	0	0	0	0	0	0	0	0	0	0	0	23.449	0	11.971	0	17.0046	12.3243	0	0	0	0	0	0	0	0	0	0	0	0	0	0	0	0	0	0	0	0	0	0	0	0	0	0	0	0
hsa-miR-199a-5p	MIMAT0000231	0	0	0	0	0	19.2278	0	0	0	0	0	0	0	0	0	16.5583	13.8127	0	0	14.3784	0	0	0	0	0	0	0	0	0	0	0	0	0	0	0	0	0	0	0	0	0	0	0	0	0	0	0	0
hsa-miR-30a-3p	MIMAT0000088	0	0	0	0	0	19.94	0	0	0	0	0	0	0	0	0	0	0	15.5573	0	0	0	0	0	0	0	0	0	0	0	0	0	28.259	0	0	0	0	0	0	0	0	0	0	0	0	0	0	0	0
hsa-miR-548z+hsa-miR-548h-3p	MIMAT0018446	0	0	0	0	0	0	0	0	0	33.1774	0	0	0	0	0	0	0	0	0	0	0	0	0	0	0	0	0	0	0	0	0	0	0	0	0	0	0	0	0	0	0	0	30.3982	0	0	0	0	0
hsa-miR-302b-3p	MIMAT0000715	0	0	0	0	0	0	0	0	0	0	0	0	0	0	0	0	0	0	0	0	0	0	0	0	0	0	0	0	0	39.6669	0	0	0	0	0	0	0	0	0	0	0	23.8014	0	0	0	0	0	0
hsa-miR-615-3p	MIMAT0003283	0	0	0	0	0	0	23.553	0	0	0	0	0	0	0	21.8857	17.5932	0	0	0	0	0	0	0	0	0	0	0	0	0	0	0	0	0	0	0	0	0	0	0	0	0	0	0	0	0	0	0	0
hsa-miR-617	MIMAT0003286	0	0	0	0	0	0	0	0	0	0	0	0	0	0	0	0	0	0	0	0	0	0	0	0	0	0	38.5427	0	0	0	0	0	0	0	0	0	0	0	0	0	0	23.8014	0	0	0	0	0	0
hsa-miR-1302	MIMAT0005890	0	0	0	0	21.667	0	0	0	0	0	0	0	0	0	0	0	16.5752	0	0	0	0	0	0	0	0	0	0	0	0	0	0	0	0	0	0	0	0	0	0	0	0	23.8014	0	0	0	0	0	0
hsa-miR-802	MIMAT0004185	0	0	0	0	0	0	0	0	0	0	0	0	0	0	28.9204	20.6979	11.971	0	0	0	0	0	0	0	0	0	0	0	0	0	0	0	0	0	0	0	0	0	0	0	0	0	0	0	0	0	0	0
hsa-miR-502-3p	MIMAT0004775	0	0	0	0	0	0	0	0	0	0	0	0	0	0	0	0	0	0	0	0	0	0	0	0	36.2916	0	0	0	0	0	0	0	0	0	0	0	0	0	0	0	0	25.1237	0	0	0	0	0	0
hsa-miR-642a-3p	MIMAT0020924	0	0	0	0	0	0	0	0	0	0	0	0	0	0	0	0	0	0	0	0	0	0	0	0	0	0	0	0	0	60.917	0	0	0	0	0	0	0	0	0	0	0	0	0	0	0	0	0	0
hsa-miR-576-3p	MIMAT0004796	0	0	0	0	0	21.3643	21.5342	0	0	0	0	0	0	0	0	17.5932	0	0	0	0	0	0	0	0	0	0	0	0	0	0	0	0	0	0	0	0	0	0	0	0	0	0	0	0	0	0	0	0
hsa-miR-96-5p	MIMAT0000095	0	0	0	0	0	0	0	0	0	0	0	0	0	0	0	0	0	0	0	10.2703	0	0	0	0	0	0	0	0	0	0	0	0	0	0	0	26.3581	0	0	0	0	0	23.8014	0	0	0	0	0	0
hsa-miR-3164	MIMAT0015038	0	0	0	0	0	0	0	0	0	33.1774	0	0	0	0	0	0	0	0	0	0	0	0	0	0	0	0	0	0	0	0	0	0	0	0	0	0	0	0	0	27.2402	0	0	0	0	0	0	0	0
hsa-miR-3147	MIMAT0015019	0	0	0	0	0	0	0	0	0	0	0	0	0	0	0	17.5932	0	0	0	15.4054	0	0	0	0	0	0	0	0	0	0	0	0	0	0	0	0	0	0	0	27.2402	0	0	0	0	0	0	0	0
hsa-miR-1258	MIMAT0005909	0	0	0	0	0	0	0	0	0	0	0	0	0	0	0	0	0	0	0	0	0	0	0	0	0	0	0	33.9304	0	0	0	0	0	0	0	0	0	0	0	0	0	0	0	0	0	0	26.1326	0
hsa-miR-627-3p	MIMAT0026623	0	0	0	0	19.2595	19.2278	0	0	0	0	0	0	0	20.4693	0	0	0	0	0	0	0	0	0	0	0	0	0	0	0	0	0	0	0	0	0	0	0	0	0	0	0	0	0	0	0	0	0	0
hsa-miR-365a-3p+hsa-miR-365b-3p	MIMAT0000710	0	0	0	0	0	0	0	0	0	0	0	0	0	0	0	0	11.0501	0	0	16.4324	0	0	0	0	0	0	0	0	0	0	0	0	0	0	0	0	0	0	0	0	0	30.4129	0	0	0	0	0	0
hsa-miR-3614-5p	MIMAT0017992	0	0	0	0	0	20.6521	0	0	0	0	0	0	0	0	21.8857	0	14.7335	0	0	0	0	0	0	0	0	0	0	0	0	0	0	0	0	0	0	0	0	0	0	0	0	0	0	0	0	0	0	0
hsa-miR-6724-5p	MIMAT0025856	0	0	0	0	0	0	0	0	0	0	0	0	0	0	0	0	11.0501	0	0	0	0	0	0	46.1405	0	0	0	0	0	0	0	0	0	0	0	0	0	0	0	0	0	0	0	0	0	0	0	0
hsa-miR-371a-5p	MIMAT0004687	0	0	0	0	0	0	0	0	0	0	0	0	0	0	0	0	0	0	0	0	0	0	0	0	0	0	0	29.8587	0	0	0	0	0	0	0	0	0	0	0	27.2402	0	0	0	0	0	0	0	0
hsa-miR-3180-3p	MIMAT0015058	0	0	0	0	0	0	0	0	0	0	0	0	0	0	0	0	0	0	0	0	0	0	0	0	0	0	0	0	0	0	0	0	0	0	0	0	32.6417	0	0	0	0	23.8014	0	0	0	0	0	0
hsa-miR-433-5p	MIMAT0026554	0	0	0	0	0	0	0	0	0	0	0	0	0	0	0	0	0	0	0	0	0	0	0	0	0	0	0	29.8587	0	0	0	0	0	0	0	0	0	0	0	0	0	26.446	0	0	0	0	0	0
hsa-miR-1268a	MIMAT0005922	0	0	0	0	0	0	0	0	0	0	0	0	0	0	0	0	0	0	0	0	0	0	0	0	0	0	0	29.8587	0	0	0	0	0	0	0	25.2121	0	0	0	0	0	0	0	0	0	0	0	0
hsa-miR-513a-3p	MIMAT0004777	0	0	0	0	23.2719	0	0	0	0	0	0	0	0	0	0	0	15.6544	0	0	15.4054	0	0	0	0	0	0	0	0	0	0	0	0	0	0	0	0	0	0	0	0	0	0	0	0	0	0	0	0
hsa-miR-1228-3p	MIMAT0005583	0	0	0	0	0	0	24.226	0	0	0	0	0	0	0	0	0	0	16.4725	0	12.3243	0	0	0	0	0	0	0	0	0	0	0	0	0	0	0	0	0	0	0	0	0	0	0	0	0	0	0	0
hsa-miR-133a-5p	MIMAT0026478	0	20.9761	0	0	0	0	21.5342	0	0	0	0	0	0	0	0	0	0	0	0	10.2703	0	0	0	0	0	0	0	0	0	0	0	0	0	0	0	0	0	0	0	0	0	0	0	0	0	0	0	0
hsa-miR-942-5p	MIMAT0004985	0	0	0	0	0	0	22.2072	0	0	0	0	0	0	0	0	17.5932	12.8918	0	0	0	0	0	0	0	0	0	0	0	0	0	0	0	0	0	0	0	0	0	0	0	0	0	0	0	0	0	0	0
hsa-miR-222-3p	MIMAT0000279	0	0	0	0	0	0	0	0	0	0	0	0	0	0	0	0	0	0	0	0	0	0	0	0	0	0	0	0	0	0	0	0	0	0	0	0	0	0	0	0	0	51.5697	0	0	0	0	0	0
hsa-miR-185-5p	MIMAT0000455	0	0	0	0	0	0	0	0	37.9642	0	0	0	0	0	0	0	0	0	0	13.3514	0	0	0	0	0	0	0	0	0	0	0	0	0	0	0	0	0	0	0	0	0	0	0	0	0	0	0	0
hsa-miR-182-3p	MIMAT0000260	0	0	0	0	0	24.925	0	0	0	0	0	0	0	0	0	0	11.971	0	0	14.3784	0	0	0	0	0	0	0	0	0	0	0	0	0	0	0	0	0	0	0	0	0	0	0	0	0	0	0	0
hsa-miR-592	MIMAT0003260	0	0	0	0	0	0	0	0	0	0	0	0	0	0	0	0	11.0501	0	0	10.2703	0	0	0	0	0	0	0	29.8587	0	0	0	0	0	0	0	0	0	0	0	0	0	0	0	0	0	0	0	0
hsa-miR-6503-5p	MIMAT0025462	0	0	20.6934	0	0	0	0	0	0	0	0	0	0	0	0	16.5583	12.8918	0	0	0	0	0	0	0	0	0	0	0	0	0	0	0	0	0	0	0	0	0	0	0	0	0	0	0	0	0	0	0
hsa-miR-210-5p	MIMAT0026475	0	0	0	0	0	0	0	0	0	0	0	0	0	0	0	0	11.971	0	0	0	0	0	0	37.6409	0	0	0	0	0	0	0	0	0	0	0	0	0	0	0	0	0	0	0	0	0	0	0	0
hsa-miR-219a-5p	MIMAT0000276	0	0	0	0	0	0	0	0	0	0	0	0	0	0	0	0	11.0501	0	0	0	0	0	0	0	0	0	38.5427	0	0	0	0	0	0	0	0	0	0	0	0	0	0	0	0	0	0	0	0	0
hsa-miR-1827	MIMAT0006767	0	0	0	0	0	0	0	0	0	0	0	0	0	0	0	0	0	0	0	11.2973	0	0	0	0	0	0	0	0	0	38.2502	0	0	0	0	0	0	0	0	0	0	0	0	0	0	0	0	0	0
hsa-miR-548ad-3p	MIMAT0018946	0	0	0	0	0	0	0	0	0	0	0	0	0	0	0	0	11.0501	0	0	10.2703	0	0	0	0	0	0	0	0	0	0	0	0	0	0	0	0	0	0	0	0	0	27.7683	0	0	0	0	0	0
hsa-miR-448	MIMAT0001532	0	0	0	0	0	0	21.5342	0	0	0	0	0	0	0	0	0	13.8127	0	0	13.3514	0	0	0	0	0	0	0	0	0	0	0	0	0	0	0	0	0	0	0	0	0	0	0	0	0	0	0	0
hsa-miR-3161	MIMAT0015035	0	0	0	0	0	0	0	0	0	0	0	0	0	0	0	0	0	0	0	0	0	0	0	0	0	0	48.4892	0	0	0	0	0	0	0	0	0	0	0	0	0	0	0	0	0	0	0	0	0
hsa-miR-518b	MIMAT0002844	0	0	0	0	0	0	0	0	0	35.8315	0	0	0	0	0	0	0	0	0	11.2973	0	0	0	0	0	0	0	0	0	0	0	0	0	0	0	0	0	0	0	0	0	0	0	0	0	0	0	0
hsa-miR-421	MIMAT0003339	0	0	0	0	0	18.5157	0	0	0	0	0	0	0	0	0	15.5235	12.8918	0	0	0	0	0	0	0	0	0	0	0	0	0	0	0	0	0	0	0	0	0	0	0	0	0	0	0	0	0	0	0
hsa-miR-2053	MIMAT0009978	0	0	0	0	0	0	0	0	0	0	0	0	0	0	0	0	11.0501	0	0	10.2703	0	0	0	0	0	0	0	0	0	0	0	0	0	0	0	25.2121	0	0	0	0	0	0	0	0	0	0	0	0
hsa-miR-206	MIMAT0000462	0	0	0	0	0	0	0	0	0	0	0	0	0	0	0	16.5583	0	0	0	0	0	0	0	0	0	0	0	29.8587	0	0	0	0	0	0	0	0	0	0	0	0	0	0	0	0	0	0	0	0
hsa-miR-520d-3p	MIMAT0002856	0	0	0	0	0	0	0	0	0	34.5045	0	0	0	0	0	0	0	0	0	11.2973	0	0	0	0	0	0	0	0	0	0	0	0	0	0	0	0	0	0	0	0	0	0	0	0	0	0	0	0
hsa-miR-363-5p	MIMAT0003385	0	0	0	0	0	0	0	0	0	0	0	0	0	0	0	0	0	0	15.1152	0	0	0	0	0	0	0	0	29.8587	0	0	0	0	0	0	0	0	0	0	0	0	0	0	0	0	0	0	0	0
hsa-miR-767-5p	MIMAT0003882	0	0	0	0	0	0	0	0	0	0	0	0	0	0	0	0	0	0	0	17.4595	0	0	0	0	0	0	0	0	0	0	0	0	0	0	0	27.5041	0	0	0	0	0	0	0	0	0	0	0	0
hsa-miR-890	MIMAT0004912	0	0	0	0	0	0	0	0	0	0	0	0	0	0	0	0	0	0	0	12.3243	0	0	0	0	0	0	0	32.5732	0	0	0	0	0	0	0	0	0	0	0	0	0	0	0	0	0	0	0	0
hsa-miR-515-3p	MIMAT0002827	0	0	0	0	0	0	0	0	0	0	0	0	0	0	0	0	0	0	0	13.3514	0	0	0	0	0	0	0	31.216	0	0	0	0	0	0	0	0	0	0	0	0	0	0	0	0	0	0	0	0
hsa-miR-663a	MIMAT0003326	0	0	0	0	0	0	0	0	0	0	0	0	0	0	0	0	0	0	0	0	0	0	0	0	0	0	0	0	0	0	0	44.0841	0	0	0	0	0	0	0	0	0	0	0	0	0	0	0	0
hsa-miR-181a-3p	MIMAT0000270	0	0	0	0	0	0	0	0	0	0	0	0	0	0	0	21.7328	11.0501	0	0	11.2973	0	0	0	0	0	0	0	0	0	0	0	0	0	0	0	0	0	0	0	0	0	0	0	0	0	0	0	0
hsa-miR-758-3p+hsa-miR-411-3p	MIMAT0003879	0	0	0	0	0	0	0	0	0	0	0	0	0	0	0	0	11.0501	0	0	0	0	0	0	0	0	0	0	32.5732	0	0	0	0	0	0	0	0	0	0	0	0	0	0	0	0	0	0	0	0
hsa-miR-566	MIMAT0003230	0	0	0	0	0	0	0	0	0	0	0	0	0	0	0	0	0	0	0	13.3514	0	0	0	0	0	0	0	29.8587	0	0	0	0	0	0	0	0	0	0	0	0	0	0	0	0	0	0	0	0
hsa-miR-489-3p	MIMAT0002805	0	0	0	0	0	0	0	0	43.0261	0	0	0	0	0	0	0	0	0	0	0	0	0	0	0	0	0	0	0	0	0	0	0	0	0	0	0	0	0	0	0	0	0	0	0	0	0	0	0
hsa-miR-410-3p	MIMAT0002171	0	0	0	0	0	0	0	0	0	0	0	0	0	0	0	0	0	0	0	0	0	0	42.9362	0	0	0	0	0	0	0	0	0	0	0	0	0	0	0	0	0	0	0	0	0	0	0	0	0
hsa-miR-27b-3p	MIMAT0000419	0	0	0	0	0	0	24.8989	0	0	0	0	0	0	0	0	17.5932	0	0	0	0	0	0	0	0	0	0	0	0	0	0	0	0	0	0	0	0	0	0	0	0	0	0	0	0	0	0	0	0
hsa-miR-600	MIMAT0003268	0	0	0	0	0	0	0	0	0	0	0	0	0	0	0	0	0	0	0	0	0	0	0	0	0	0	42.2726	0	0	0	0	0	0	0	0	0	0	0	0	0	0	0	0	0	0	0	0	0
hsa-miR-1269a	MIMAT0005923	0	0	0	0	0	0	0	0	0	0	0	0	0	0	0	0	11.971	0	0	0	0	0	0	0	0	0	0	29.8587	0	0	0	0	0	0	0	0	0	0	0	0	0	0	0	0	0	0	0	0
hsa-miR-208b-3p	MIMAT0004960	0	0	0	0	0	0	0	0	0	0	0	0	0	0	0	17.5932	0	0	0	0	0	0	0	0	0	0	0	0	0	0	0	0	0	0	0	0	0	0	0	0	0	23.8014	0	0	0	0	0	0
hsa-miR-4787-5p	MIMAT0019956	0	0	0	0	0	0	0	0	0	0	0	0	0	0	0	0	13.8127	0	0	0	0	0	0	0	0	0	0	0	0	0	0	0	0	0	0	0	0	0	0	27.2402	0	0	0	0	0	0	0	0
hsa-miR-937-3p	MIMAT0004980	0	0	0	0	0	0	0	0	0	0	0	0	0	0	0	0	0	0	0	0	0	0	0	0	0	0	39.786	0	0	0	0	0	0	0	0	0	0	0	0	0	0	0	0	0	0	0	0	0
hsa-miR-509-3-5p	MIMAT0004975	0	0	0	0	0	0	0	0	0	0	0	0	0	0	0	0	0	0	0	0	0	0	0	38.8551	0	0	0	0	0	0	0	0	0	0	0	0	0	0	0	0	0	0	0	0	0	0	0	0
hsa-miR-874-5p	MIMAT0026718	0	0	0	0	0	0	0	0	0	0	0	0	0	0	0	0	0	0	0	0	0	0	0	0	0	0	38.5427	0	0	0	0	0	0	0	0	0	0	0	0	0	0	0	0	0	0	0	0	0
hsa-miR-610	MIMAT0003278	0	0	0	0	0	0	0	0	0	0	0	0	0	0	0	0	0	0	0	0	0	0	0	0	0	0	38.5427	0	0	0	0	0	0	0	0	0	0	0	0	0	0	0	0	0	0	0	0	0
hsa-miR-587	MIMAT0003253	0	0	0	0	0	0	0	0	0	0	0	0	0	0	0	0	0	0	0	0	0	0	0	0	0	0	38.5427	0	0	0	0	0	0	0	0	0	0	0	0	0	0	0	0	0	0	0	0	0
hsa-miR-181d-3p	MIMAT0026608	0	0	0	0	0	19.94	0	0	0	0	0	0	0	0	0	0	0	0	0	18.4865	0	0	0	0	0	0	0	0	0	0	0	0	0	0	0	0	0	0	0	0	0	0	0	0	0	0	0	0
hsa-miR-3690	MIMAT0018119	0	0	0	0	0	0	0	0	0	0	0	0	0	0	0	0	0	0	0	0	0	0	0	0	0	0	0	0	0	38.2502	0	0	0	0	0	0	0	0	0	0	0	0	0	0	0	0	0	0
hsa-miR-1271-3p	MIMAT0022712	0	0	0	0	0	0	0	0	0	0	0	0	0	0	0	0	0	0	0	0	0	0	0	0	0	0	0	0	0	38.2502	0	0	0	0	0	0	0	0	0	0	0	0	0	0	0	0	0	0
hsa-miR-510-3p	MIMAT0026613	0	0	0	0	0	0	0	0	0	0	0	0	0	0	0	0	0	0	0	10.2703	0	0	0	0	0	0	0	0	0	0	0	0	0	0	0	0	0	0	0	0	0	27.7683	0	0	0	0	0	0
hsa-miR-376a-2-5p	MIMAT0022928	0	0	0	0	0	0	0	0	0	0	0	0	0	0	0	0	0	0	0	0	0	0	38.0292	0	0	0	0	0	0	0	0	0	0	0	0	0	0	0	0	0	0	0	0	0	0	0	0	0
hsa-miR-548al	MIMAT0019024	0	0	0	0	0	0	0	0	0	0	0	0	0	0	0	0	0	0	0	0	0	0	0	37.6409	0	0	0	0	0	0	0	0	0	0	0	0	0	0	0	0	0	0	0	0	0	0	0	0
hsa-miR-4461	MIMAT0018983	0	0	0	0	0	0	20.8613	0	0	0	0	0	0	0	0	16.5583	0	0	0	0	0	0	0	0	0	0	0	0	0	0	0	0	0	0	0	0	0	0	0	0	0	0	0	0	0	0	0	0
hsa-miR-493-3p	MIMAT0003161	0	0	0	0	0	0	0	0	0	0	0	0	0	0	0	0	0	0	0	0	0	0	0	0	0	0	37.2994	0	0	0	0	0	0	0	0	0	0	0	0	0	0	0	0	0	0	0	0	0
hsa-miR-325	MIMAT0000771	0	0	0	0	0	0	0	0	0	0	0	0	0	0	0	0	0	0	0	0	0	0	0	0	0	37.1715	0	0	0	0	0	0	0	0	0	0	0	0	0	0	0	0	0	0	0	0	0	0
hsa-miR-361-5p	MIMAT0000703	0	0	0	0	0	0	0	0	0	37.1586	0	0	0	0	0	0	0	0	0	0	0	0	0	0	0	0	0	0	0	0	0	0	0	0	0	0	0	0	0	0	0	0	0	0	0	0	0	0
hsa-miR-608	MIMAT0003276	0	0	0	0	0	0	0	0	0	0	0	0	0	0	0	0	12.8918	0	0	0	0	0	0	0	0	0	0	0	0	0	0	0	0	0	0	0	0	0	0	0	0	23.8014	0	0	0	0	0	0
hsa-miR-516a-5p	MIMAT0004770	0	0	0	0	0	0	0	0	0	0	0	0	0	0	0	0	0	0	0	0	0	0	0	0	36.2916	0	0	0	0	0	0	0	0	0	0	0	0	0	0	0	0	0	0	0	0	0	0	0
hsa-miR-526b-5p	MIMAT0002835	0	0	0	0	0	0	22.8801	0	0	0	0	0	0	0	0	0	0	0	0	13.3514	0	0	0	0	0	0	0	0	0	0	0	0	0	0	0	0	0	0	0	0	0	0	0	0	0	0	0	0
hsa-miR-135b-5p	MIMAT0000758	0	0	0	0	0	0	0	0	0	0	0	0	0	0	0	0	11.0501	0	0	0	0	0	0	0	0	0	0	0	0	0	0	0	0	0	0	0	0	0	0	0	0	25.1237	0	0	0	0	0	0
hsa-miR-605-5p	MIMAT0003273	0	0	0	0	0	0	0	0	0	0	0	0	0	0	0	0	0	0	0	12.3243	0	0	0	0	0	0	0	0	0	0	0	0	0	0	0	0	0	0	0	0	0	23.8014	0	0	0	0	0	0
hsa-miR-28-3p	MIMAT0004502	0	0	0	0	0	0	22.2072	0	0	0	0	0	0	0	0	0	13.8127	0	0	0	0	0	0	0	0	0	0	0	0	0	0	0	0	0	0	0	0	0	0	0	0	0	0	0	0	0	0	0
hsa-miR-6511a-5p	MIMAT0025478	0	0	0	0	0	0	0	0	0	35.8315	0	0	0	0	0	0	0	0	0	0	0	0	0	0	0	0	0	0	0	0	0	0	0	0	0	0	0	0	0	0	0	0	0	0	0	0	0	0
hsa-miR-543	MIMAT0004954	0	0	0	0	0	0	0	0	0	0	0	0	0	0	0	22.7677	12.8918	0	0	0	0	0	0	0	0	0	0	0	0	0	0	0	0	0	0	0	0	0	0	0	0	0	0	0	0	0	0	0
hsa-miR-597-5p	MIMAT0003265	0	0	0	0	0	0	0	0	0	0	0	0	0	0	0	0	0	0	0	10.2703	0	0	0	0	0	0	0	0	0	0	0	0	0	0	0	0	0	0	0	0	0	25.1237	0	0	0	0	0	0
hsa-miR-876-3p	MIMAT0004925	0	0	0	0	0	0	0	0	0	0	0	0	0	0	0	0	0	0	0	0	0	0	0	0	0	0	0	35.2876	0	0	0	0	0	0	0	0	0	0	0	0	0	0	0	0	0	0	0	0
hsa-miR-1262	MIMAT0005914	0	0	0	0	24.8769	0	0	0	0	0	0	0	0	0	0	0	0	0	0	10.2703	0	0	0	0	0	0	0	0	0	0	0	0	0	0	0	0	0	0	0	0	0	0	0	0	0	0	0	0
hsa-miR-25-3p	MIMAT0000081	0	0	0	0	0	0	0	0	0	0	0	0	0	0	0	0	0	0	0	0	0	0	0	0	0	0	0	0	0	0	0	0	0	0	0	0	34.8929	0	0	0	0	0	0	0	0	0	0	0
hsa-miR-449b-5p	MIMAT0003327	0	0	0	0	0	0	0	0	0	34.5045	0	0	0	0	0	0	0	0	0	0	0	0	0	0	0	0	0	0	0	0	0	0	0	0	0	0	0	0	0	0	0	0	0	0	0	0	0	0
hsa-miR-219a-2-3p	MIMAT0004675	0	0	0	0	0	0	0	0	0	0	0	0	0	0	0	0	0	0	0	0	0	0	0	0	0	0	0	33.9304	0	0	0	0	0	0	0	0	0	0	0	0	0	0	0	0	0	0	0	0
hsa-miR-1469	MIMAT0007347	0	0	0	0	0	0	0	0	0	0	0	0	0	0	0	0	0	0	0	0	0	0	0	0	0	0	0	0	0	0	0	33.9109	0	0	0	0	0	0	0	0	0	0	0	0	0	0	0	0
hsa-miR-450a-2-3p	MIMAT0031074	0	0	0	0	0	0	20.8613	0	0	0	0	0	0	0	0	0	11.971	0	0	0	0	0	0	0	0	0	0	0	0	0	0	0	0	0	0	0	0	0	0	0	0	0	0	0	0	0	0	0
hsa-miR-378d	MIMAT0018926	0	19.3626	0	0	0	0	0	0	0	0	0	0	0	0	0	0	0	0	0	13.3514	0	0	0	0	0	0	0	0	0	0	0	0	0	0	0	0	0	0	0	0	0	0	0	0	0	0	0	0
hsa-miR-654-3p	MIMAT0004814	0	0	0	0	0	0	0	0	0	0	0	0	0	0	0	0	0	0	0	0	0	0	0	0	0	0	0	32.5732	0	0	0	0	0	0	0	0	0	0	0	0	0	0	0	0	0	0	0	0
hsa-miR-216b-5p	MIMAT0004959	0	0	0	0	0	0	0	0	0	0	0	0	0	0	0	0	0	0	0	0	0	0	0	0	0	0	0	32.5732	0	0	0	0	0	0	0	0	0	0	0	0	0	0	0	0	0	0	0	0
hsa-miR-1234-3p	MIMAT0005589	0	0	0	0	0	0	0	0	0	0	0	0	0	0	0	0	0	0	0	0	0	0	0	0	0	0	0	32.5732	0	0	0	0	0	0	0	0	0	0	0	0	0	0	0	0	0	0	0	0
hsa-miR-885-3p	MIMAT0004948	0	0	0	0	0	0	0	0	0	0	0	0	0	0	0	0	0	0	0	0	0	0	0	0	0	0	0	31.216	0	0	0	0	0	0	0	0	0	0	0	0	0	0	0	0	0	0	0	0
hsa-miR-517c-3p+hsa-miR-519a-3p	MIMAT0002866	0	0	0	0	0	0	0	0	0	0	0	0	0	0	0	18.6281	0	0	0	12.3243	0	0	0	0	0	0	0	0	0	0	0	0	0	0	0	0	0	0	0	0	0	0	0	0	0	0	0	0
hsa-miR-601	MIMAT0003269	0	0	0	0	0	0	0	0	0	0	0	0	0	0	0	0	0	0	0	0	0	0	0	0	0	0	0	0	0	0	0	0	0	0	0	0	0	0	0	0	0	0	30.3982	0	0	0	0	0
hsa-miR-1226-3p	MIMAT0005577	0	0	0	0	0	0	0	0	0	0	0	0	0	0	0	0	0	0	0	0	0	0	0	0	0	0	0	29.8587	0	0	0	0	0	0	0	0	0	0	0	0	0	0	0	0	0	0	0	0
hsa-miR-187-3p	MIMAT0000262	0	0	0	0	0	0	0	0	0	0	0	0	0	0	0	0	0	0	0	0	0	0	0	0	0	0	0	29.8587	0	0	0	0	0	0	0	0	0	0	0	0	0	0	0	0	0	0	0	0
hsa-miR-5196-3p+hsa-miR-6732-3p	MIMAT0021129	0	0	0	0	0	0	0	0	0	0	0	0	0	0	0	0	0	0	0	0	0	0	0	0	0	0	0	29.8587	0	0	0	0	0	0	0	0	0	0	0	0	0	0	0	0	0	0	0	0
hsa-miR-1976	MIMAT0009451	0	0	0	0	0	0	0	0	0	0	0	0	0	0	0	0	11.971	0	0	17.4595	0	0	0	0	0	0	0	0	0	0	0	0	0	0	0	0	0	0	0	0	0	0	0	0	0	0	0	0
hsa-miR-519d-3p	MIMAT0002853	0	0	0	0	0	0	0	0	0	0	0	0	0	0	0	0	0	0	0	0	0	0	0	0	0	0	0	0	0	0	0	0	0	0	0	0	0	0	0	0	0	29.0906	0	0	0	0	0	0
hsa-miR-544a	MIMAT0003164	0	0	0	0	0	0	0	0	0	0	0	0	0	0	0	0	0	0	0	0	0	0	0	0	0	0	0	0	0	0	0	0	0	0	0	0	0	0	0	28.6022	0	0	0	0	0	0	0	0
hsa-miR-1206	MIMAT0005870	0	0	0	0	0	0	0	0	0	0	0	0	0	0	0	0	0	0	0	0	0	0	0	0	0	0	0	0	0	0	0	0	0	0	0	0	0	0	0	0	0	27.7683	0	0	0	0	0	0
hsa-miR-574-5p	MIMAT0004795	0	0	0	0	0	0	0	0	0	0	0	0	0	0	0	0	0	0	0	0	0	0	0	0	0	0	0	0	0	0	0	0	0	0	0	0	0	0	0	0	0	27.7683	0	0	0	0	0	0
hsa-miR-190a-3p	MIMAT0026482	0	0	0	0	0	0	0	0	0	0	0	0	0	0	0	0	0	0	0	0	0	0	0	0	0	0	0	0	0	0	0	0	0	0	0	27.5041	0	0	0	0	0	0	0	0	0	0	0	0
hsa-miR-651-5p	MIMAT0003321	0	0	0	0	0	0	0	0	0	0	0	0	0	0	0	0	0	0	0	0	0	0	0	0	0	0	0	0	0	0	0	0	0	0	0	0	0	0	0	0	0	26.446	0	0	0	0	0	0
hsa-miR-548a-3p	MIMAT0003251	0	0	0	0	0	0	0	0	0	0	0	0	0	0	0	0	0	0	0	0	0	0	0	0	0	0	0	0	0	0	0	0	0	0	0	26.3581	0	0	0	0	0	0	0	0	0	0	0	0
hsa-miR-375	MIMAT0000728	0	0	0	0	0	0	0	0	0	0	0	0	0	0	0	0	0	0	0	0	0	0	0	0	0	0	0	0	0	0	0	0	0	0	0	26.3581	0	0	0	0	0	0	0	0	0	0	0	0
hsa-miR-132-3p	MIMAT0000426	0	0	0	0	0	0	0	0	0	0	0	0	0	0	0	0	13.8127	0	0	12.3243	0	0	0	0	0	0	0	0	0	0	0	0	0	0	0	0	0	0	0	0	0	0	0	0	0	0	0	0
hsa-miR-548j-5p	MIMAT0005875	0	0	0	0	0	0	0	0	0	0	0	0	0	0	0	0	0	0	0	0	0	0	0	0	0	0	0	0	0	0	0	0	0	0	0	25.2121	0	0	0	0	0	0	0	0	0	0	0	0
hsa-miR-548i	MIMAT0005935	0	0	0	0	0	0	0	0	0	0	0	0	0	0	0	0	0	0	0	0	0	0	0	0	0	0	0	0	0	0	0	0	0	0	0	25.2121	0	0	0	0	0	0	0	0	0	0	0	0
hsa-miR-1908-3p	MIMAT0026916	0	0	0	0	0	0	0	0	0	0	0	0	0	0	0	0	0	0	0	0	0	0	0	0	0	0	0	0	0	0	0	0	0	0	0	0	0	0	0	0	0	25.1237	0	0	0	0	0	0
hsa-miR-574-3p	MIMAT0003239	0	0	0	0	0	0	0	0	0	0	0	0	0	0	0	0	0	0	0	0	0	0	0	0	0	0	0	0	0	0	0	0	0	0	0	0	0	0	0	0	0	25.1237	0	0	0	0	0	0
hsa-miR-4421	MIMAT0018934	0	0	0	0	0	0	0	0	0	0	0	0	0	0	0	0	0	0	0	0	0	0	0	0	0	0	0	0	0	0	0	0	0	0	0	0	0	0	0	0	0	25.1237	0	0	0	0	0	0
hsa-miR-518f-3p	MIMAT0002842	0	0	0	0	0	0	0	0	0	0	0	0	0	0	0	0	0	0	0	0	0	0	0	0	0	0	0	0	0	0	0	0	0	0	0	0	0	0	0	0	0	25.1237	0	0	0	0	0	0
hsa-miR-24-3p	MIMAT0000080	0	0	0	0	0	0	0	0	0	0	0	0	0	0	0	0	0	0	0	0	0	0	0	0	0	0	0	0	0	0	0	0	0	0	0	0	0	0	0	0	0	23.8014	0	0	0	0	0	0
hsa-miR-198	MIMAT0000228	0	0	0	0	0	0	0	0	0	0	0	0	0	0	0	0	0	0	0	0	0	0	0	0	0	0	0	0	0	0	0	0	0	0	0	0	0	0	0	0	0	23.8014	0	0	0	0	0	0
hsa-miR-506-5p	MIMAT0022701	0	0	0	0	0	0	0	0	0	0	0	0	0	0	0	0	0	0	0	0	0	0	0	0	0	0	0	0	0	0	0	0	0	0	0	0	0	0	0	0	0	23.8014	0	0	0	0	0	0
hsa-miR-572	MIMAT0003237	0	0	0	0	0	0	0	0	0	0	0	0	0	0	0	0	0	0	0	0	0	0	0	0	0	0	0	0	0	0	0	0	0	0	0	0	0	0	0	0	0	23.8014	0	0	0	0	0	0
hsa-miR-99b-5p	MIMAT0000689	0	0	0	0	0	0	0	0	0	0	0	0	0	0	0	0	0	0	0	0	0	0	0	0	0	0	0	0	0	0	0	0	0	0	0	0	0	0	0	0	0	23.8014	0	0	0	0	0	0
hsa-miR-423-5p	MIMAT0004748	0	0	0	0	0	0	0	0	0	0	0	0	0	0	0	0	0	0	0	0	0	0	0	0	0	0	0	0	0	0	0	0	0	0	0	0	0	0	0	0	0	23.8014	0	0	0	0	0	0
hsa-miR-137	MIMAT0000429	0	0	0	0	0	0	23.553	0	0	0	0	0	0	0	0	0	0	0	0	0	0	0	0	0	0	0	0	0	0	0	0	0	0	0	0	0	0	0	0	0	0	0	0	0	0	0	0	0
hsa-miR-18a-5p	MIMAT0000072	0	0	0	0	0	0	0	0	0	0	0	0	0	0	0	0	11.971	0	0	11.2973	0	0	0	0	0	0	0	0	0	0	0	0	0	0	0	0	0	0	0	0	0	0	0	0	0	0	0	0
hsa-miR-105-5p	MIMAT0000102	0	0	0	0	0	0	0	0	0	0	0	0	0	0	0	0	11.0501	0	0	11.2973	0	0	0	0	0	0	0	0	0	0	0	0	0	0	0	0	0	0	0	0	0	0	0	0	0	0	0	0
hsa-miR-335-5p	MIMAT0000765	0	0	0	0	0	0	0	0	0	0	0	0	0	0	0	18.6281	0	0	0	0	0	0	0	0	0	0	0	0	0	0	0	0	0	0	0	0	0	0	0	0	0	0	0	0	0	0	0	0
hsa-miR-487a-3p	MIMAT0002178	0	0	0	0	0	18.5157	0	0	0	0	0	0	0	0	0	0	0	0	0	0	0	0	0	0	0	0	0	0	0	0	0	0	0	0	0	0	0	0	0	0	0	0	0	0	0	0	0	0
hsa-miR-337-3p	MIMAT0000754	0	0	0	0	18.457	0	0	0	0	0	0	0	0	0	0	0	0	0	0	0	0	0	0	0	0	0	0	0	0	0	0	0	0	0	0	0	0	0	0	0	0	0	0	0	0	0	0	0
hsa-miR-126-3p	MIMAT0000445	0	0	0	0	0	0	0	0	0	0	0	0	0	0	0	0	16.5752	0	0	0	0	0	0	0	0	0	0	0	0	0	0	0	0	0	0	0	0	0	0	0	0	0	0	0	0	0	0	0
hsa-miR-520a-5p	MIMAT0002833	0	0	0	0	0	0	0	0	0	0	0	0	0	0	0	0	16.5752	0	0	0	0	0	0	0	0	0	0	0	0	0	0	0	0	0	0	0	0	0	0	0	0	0	0	0	0	0	0	0
hsa-miR-3065-3p	MIMAT0015378	0	0	0	0	0	0	0	0	0	0	0	0	0	0	0	0	15.6544	0	0	0	0	0	0	0	0	0	0	0	0	0	0	0	0	0	0	0	0	0	0	0	0	0	0	0	0	0	0	0
hsa-miR-3613-3p	MIMAT0017991	0	0	0	0	0	0	0	0	0	0	0	0	0	0	0	0	15.6544	0	0	0	0	0	0	0	0	0	0	0	0	0	0	0	0	0	0	0	0	0	0	0	0	0	0	0	0	0	0	0
hsa-miR-199b-5p	MIMAT0000263	0	0	0	0	0	0	0	0	0	0	0	0	0	0	0	0	0	0	0	15.4054	0	0	0	0	0	0	0	0	0	0	0	0	0	0	0	0	0	0	0	0	0	0	0	0	0	0	0	0
hsa-miR-521	MIMAT0002854	0	0	0	0	0	0	0	0	0	0	0	0	0	0	0	0	0	0	0	15.4054	0	0	0	0	0	0	0	0	0	0	0	0	0	0	0	0	0	0	0	0	0	0	0	0	0	0	0	0
hsa-miR-582-3p	MIMAT0004797	0	0	0	0	0	0	0	0	0	0	0	0	0	0	0	0	0	0	0	15.4054	0	0	0	0	0	0	0	0	0	0	0	0	0	0	0	0	0	0	0	0	0	0	0	0	0	0	0	0
hsa-miR-5196-5p	MIMAT0021128	0	0	0	0	0	0	0	0	0	0	0	0	0	0	0	0	0	0	0	13.3514	0	0	0	0	0	0	0	0	0	0	0	0	0	0	0	0	0	0	0	0	0	0	0	0	0	0	0	0
hsa-miR-656-3p	MIMAT0003332	0	0	0	0	0	0	0	0	0	0	0	0	0	0	0	0	0	0	0	13.3514	0	0	0	0	0	0	0	0	0	0	0	0	0	0	0	0	0	0	0	0	0	0	0	0	0	0	0	0
hsa-miR-576-5p	MIMAT0003241	0	0	0	0	0	0	0	0	0	0	0	0	0	0	0	0	12.8918	0	0	0	0	0	0	0	0	0	0	0	0	0	0	0	0	0	0	0	0	0	0	0	0	0	0	0	0	0	0	0
hsa-miR-553	MIMAT0003216	0	0	0	0	0	0	0	0	0	0	0	0	0	0	0	0	12.8918	0	0	0	0	0	0	0	0	0	0	0	0	0	0	0	0	0	0	0	0	0	0	0	0	0	0	0	0	0	0	0
hsa-miR-412-3p	MIMAT0002170	0	0	0	0	0	0	0	0	0	0	0	0	0	0	0	0	12.8918	0	0	0	0	0	0	0	0	0	0	0	0	0	0	0	0	0	0	0	0	0	0	0	0	0	0	0	0	0	0	0
hsa-miR-1249-3p	MIMAT0005901	0	0	0	0	0	0	0	0	0	0	0	0	0	0	0	0	0	0	0	12.3243	0	0	0	0	0	0	0	0	0	0	0	0	0	0	0	0	0	0	0	0	0	0	0	0	0	0	0	0
hsa-miR-3190-3p	MIMAT0022839	0	0	0	0	0	0	0	0	0	0	0	0	0	0	0	0	0	0	0	12.3243	0	0	0	0	0	0	0	0	0	0	0	0	0	0	0	0	0	0	0	0	0	0	0	0	0	0	0	0
hsa-miR-3202	MIMAT0015089	0	0	0	0	0	0	0	0	0	0	0	0	0	0	0	0	11.971	0	0	0	0	0	0	0	0	0	0	0	0	0	0	0	0	0	0	0	0	0	0	0	0	0	0	0	0	0	0	0
hsa-miR-216a-5p	MIMAT0000273	0	0	0	0	0	0	0	0	0	0	0	0	0	0	0	0	11.971	0	0	0	0	0	0	0	0	0	0	0	0	0	0	0	0	0	0	0	0	0	0	0	0	0	0	0	0	0	0	0
hsa-miR-516b-5p	MIMAT0002859	0	0	0	0	0	0	0	0	0	0	0	0	0	0	0	0	0	0	0	11.2973	0	0	0	0	0	0	0	0	0	0	0	0	0	0	0	0	0	0	0	0	0	0	0	0	0	0	0	0
hsa-miR-4707-5p	MIMAT0019807	0	0	0	0	0	0	0	0	0	0	0	0	0	0	0	0	0	0	0	11.2973	0	0	0	0	0	0	0	0	0	0	0	0	0	0	0	0	0	0	0	0	0	0	0	0	0	0	0	0
hsa-miR-511-5p	MIMAT0002808	0	0	0	0	0	0	0	0	0	0	0	0	0	0	0	0	0	0	0	11.2973	0	0	0	0	0	0	0	0	0	0	0	0	0	0	0	0	0	0	0	0	0	0	0	0	0	0	0	0
hsa-miR-518c-3p	MIMAT0002848	0	0	0	0	0	0	0	0	0	0	0	0	0	0	0	0	0	0	0	11.2973	0	0	0	0	0	0	0	0	0	0	0	0	0	0	0	0	0	0	0	0	0	0	0	0	0	0	0	0
hsa-miR-106a-5p+hsa-miR-17-5p	MIMAT0000103	0	0	0	0	0	0	0	0	0	0	0	0	0	0	0	0	0	0	0	11.2973	0	0	0	0	0	0	0	0	0	0	0	0	0	0	0	0	0	0	0	0	0	0	0	0	0	0	0	0
hsa-miR-519b-3p	MIMAT0002837	0	0	0	0	0	0	0	0	0	0	0	0	0	0	0	0	11.0501	0	0	0	0	0	0	0	0	0	0	0	0	0	0	0	0	0	0	0	0	0	0	0	0	0	0	0	0	0	0	0
hsa-miR-1306-5p	MIMAT0022726	0	0	0	0	0	0	0	0	0	0	0	0	0	0	0	0	11.0501	0	0	0	0	0	0	0	0	0	0	0	0	0	0	0	0	0	0	0	0	0	0	0	0	0	0	0	0	0	0	0
hsa-miR-1245a	MIMAT0005897	0	0	0	0	0	0	0	0	0	0	0	0	0	0	0	0	11.0501	0	0	0	0	0	0	0	0	0	0	0	0	0	0	0	0	0	0	0	0	0	0	0	0	0	0	0	0	0	0	0
hsa-miR-4741	MIMAT0019871	0	0	0	0	0	0	0	0	0	0	0	0	0	0	0	0	11.0501	0	0	0	0	0	0	0	0	0	0	0	0	0	0	0	0	0	0	0	0	0	0	0	0	0	0	0	0	0	0	0
hsa-miR-151b	MIMAT0010214	0	0	0	0	0	0	0	0	0	0	0	0	0	0	0	0	0	0	0	10.2703	0	0	0	0	0	0	0	0	0	0	0	0	0	0	0	0	0	0	0	0	0	0	0	0	0	0	0	0
hsa-miR-1-3p	MIMAT0000416	0	0	0	0	0	0	0	0	0	0	0	0	0	0	0	0	0	0	0	10.2703	0	0	0	0	0	0	0	0	0	0	0	0	0	0	0	0	0	0	0	0	0	0	0	0	0	0	0	0
hsa-miR-338-5p	MIMAT0004701	0	0	0	0	0	0	0	0	0	0	0	0	0	0	0	0	0	0	0	10.2703	0	0	0	0	0	0	0	0	0	0	0	0	0	0	0	0	0	0	0	0	0	0	0	0	0	0	0	0
hsa-miR-769-3p	MIMAT0003887	0	0	0	0	0	0	0	0	0	0	0	0	0	0	0	0	0	0	0	10.2703	0	0	0	0	0	0	0	0	0	0	0	0	0	0	0	0	0	0	0	0	0	0	0	0	0	0	0	0
hsa-miR-519c-3p	MIMAT0002832	0	0	0	0	0	0	0	0	0	0	0	0	0	0	0	0	0	0	0	10.2703	0	0	0	0	0	0	0	0	0	0	0	0	0	0	0	0	0	0	0	0	0	0	0	0	0	0	0	0
hsa-miR-1272	MIMAT0005925	0	0	0	0	0	0	0	0	0	0	0	0	0	0	0	0	0	0	0	10.2703	0	0	0	0	0	0	0	0	0	0	0	0	0	0	0	0	0	0	0	0	0	0	0	0	0	0	0	0
hsa-miR-302a-3p	MIMAT0000684	0	0	0	0	0	0	0	0	0	0	0	0	0	0	0	0	0	0	0	10.2703	0	0	0	0	0	0	0	0	0	0	0	0	0	0	0	0	0	0	0	0	0	0	0	0	0	0	0	0
hsa-miR-129-5p	MIMAT0000242	0	0	0	0	0	0	0	0	0	0	0	0	0	0	0	0	0	0	0	10.2703	0	0	0	0	0	0	0	0	0	0	0	0	0	0	0	0	0	0	0	0	0	0	0	0	0	0	0	0
hsa-miR-323a-3p	MIMAT0000755	0	0	0	0	0	0	0	0	0	0	0	0	0	0	0	0	0	0	0	10.2703	0	0	0	0	0	0	0	0	0	0	0	0	0	0	0	0	0	0	0	0	0	0	0	0	0	0	0	0
hsa-miR-181c-5p	MIMAT0000258	0	0	0	0	0	0	0	0	0	0	0	0	0	0	0	0	0	0	0	10.2703	0	0	0	0	0	0	0	0	0	0	0	0	0	0	0	0	0	0	0	0	0	0	0	0	0	0	0	0
hsa-miR-1269b	MIMAT0019059	0	0	0	0	0	0	0	0	0	0	0	0	0	0	0	0	0	0	0	10.2703	0	0	0	0	0	0	0	0	0	0	0	0	0	0	0	0	0	0	0	0	0	0	0	0	0	0	0	0
hsa-miR-504-5p	MIMAT0002875	0	0	0	0	0	0	0	0	0	0	0	0	0	0	0	0	0	0	0	10.2703	0	0	0	0	0	0	0	0	0	0	0	0	0	0	0	0	0	0	0	0	0	0	0	0	0	0	0	0
hsa-miR-106b-5p	MIMAT0000680	0	0	0	0	0	0	0	0	0	0	0	0	0	0	0	0	0	0	0	10.2703	0	0	0	0	0	0	0	0	0	0	0	0	0	0	0	0	0	0	0	0	0	0	0	0	0	0	0	0
hsa-miR-665	MIMAT0004952	0	0	0	0	0	0	0	0	0	0	0	0	0	0	0	0	0	0	0	10.2703	0	0	0	0	0	0	0	0	0	0	0	0	0	0	0	0	0	0	0	0	0	0	0	0	0	0	0	0
hsa-miR-941	MIMAT0004984	0	0	0	0	0	0	0	0	0	0	0	0	0	0	0	0	0	0	0	10.2703	0	0	0	0	0	0	0	0	0	0	0	0	0	0	0	0	0	0	0	0	0	0	0	0	0	0	0	0
hsa-miR-654-5p	MIMAT0003330	0	0	0	0	0	0	0	0	0	0	0	0	0	0	0	0	0	0	0	10.2703	0	0	0	0	0	0	0	0	0	0	0	0	0	0	0	0	0	0	0	0	0	0	0	0	0	0	0	0
hsa-miR-590-5p	MIMAT0003258	0	0	0	0	0	0	0	0	0	0	0	0	0	0	0	0	0	0	0	10.2703	0	0	0	0	0	0	0	0	0	0	0	0	0	0	0	0	0	0	0	0	0	0	0	0	0	0	0	0
hsa-miR-2117	MIMAT0011162	0	0	0	0	0	0	0	0	0	0	0	0	0	0	0	0	0	0	0	10.2703	0	0	0	0	0	0	0	0	0	0	0	0	0	0	0	0	0	0	0	0	0	0	0	0	0	0	0	0
hsa-miR-1307-3p	MIMAT0005951	0	0	0	0	0	0	0	0	0	0	0	0	0	0	0	0	0	0	0	0	0	0	0	0	0	0	0	0	0	0	0	0	0	0	0	0	0	0	0	0	0	0	0	0	0	0	0	0
hsa-miR-329-5p	MIMAT0026555	0	0	0	0	0	0	0	0	0	0	0	0	0	0	0	0	0	0	0	0	0	0	0	0	0	0	0	0	0	0	0	0	0	0	0	0	0	0	0	0	0	0	0	0	0	0	0	0
hsa-miR-1304-5p	MIMAT0005892	0	0	0	0	0	0	0	0	0	0	0	0	0	0	0	0	0	0	0	0	0	0	0	0	0	0	0	0	0	0	0	0	0	0	0	0	0	0	0	0	0	0	0	0	0	0	0	0
hsa-miR-499b-3p	MIMAT0019898	0	0	0	0	0	0	0	0	0	0	0	0	0	0	0	0	0	0	0	0	0	0	0	0	0	0	0	0	0	0	0	0	0	0	0	0	0	0	0	0	0	0	0	0	0	0	0	0
hsa-miR-589-5p	MIMAT0004799	0	0	0	0	0	0	0	0	0	0	0	0	0	0	0	0	0	0	0	0	0	0	0	0	0	0	0	0	0	0	0	0	0	0	0	0	0	0	0	0	0	0	0	0	0	0	0	0
hsa-miR-139-5p	MIMAT0000250	0	0	0	0	0	0	0	0	0	0	0	0	0	0	0	0	0	0	0	0	0	0	0	0	0	0	0	0	0	0	0	0	0	0	0	0	0	0	0	0	0	0	0	0	0	0	0	0
hsa-miR-409-3p	MIMAT0001639	0	0	0	0	0	0	0	0	0	0	0	0	0	0	0	0	0	0	0	0	0	0	0	0	0	0	0	0	0	0	0	0	0	0	0	0	0	0	0	0	0	0	0	0	0	0	0	0
hsa-miR-492	MIMAT0002812	0	0	0	0	0	0	0	0	0	0	0	0	0	0	0	0	0	0	0	0	0	0	0	0	0	0	0	0	0	0	0	0	0	0	0	0	0	0	0	0	0	0	0	0	0	0	0	0
hsa-miR-328-3p	MIMAT0000752	0	0	0	0	0	0	0	0	0	0	0	0	0	0	0	0	0	0	0	0	0	0	0	0	0	0	0	0	0	0	0	0	0	0	0	0	0	0	0	0	0	0	0	0	0	0	0	0
hsa-miR-940	MIMAT0004983	0	0	0	0	0	0	0	0	0	0	0	0	0	0	0	0	0	0	0	0	0	0	0	0	0	0	0	0	0	0	0	0	0	0	0	0	0	0	0	0	0	0	0	0	0	0	0	0
hsa-miR-31-5p	MIMAT0000089	0	0	0	0	0	0	0	0	0	0	0	0	0	0	0	0	0	0	0	0	0	0	0	0	0	0	0	0	0	0	0	0	0	0	0	0	0	0	0	0	0	0	0	0	0	0	0	0
hsa-miR-615-5p	MIMAT0004804	0	0	0	0	0	0	0	0	0	0	0	0	0	0	0	0	0	0	0	0	0	0	0	0	0	0	0	0	0	0	0	0	0	0	0	0	0	0	0	0	0	0	0	0	0	0	0	0
hsa-miR-548e-3p	MIMAT0005874	0	0	0	0	0	0	0	0	0	0	0	0	0	0	0	0	0	0	0	0	0	0	0	0	0	0	0	0	0	0	0	0	0	0	0	0	0	0	0	0	0	0	0	0	0	0	0	0
hsa-miR-3150b-3p	MIMAT0018194	0	0	0	0	0	0	0	0	0	0	0	0	0	0	0	0	0	0	0	0	0	0	0	0	0	0	0	0	0	0	0	0	0	0	0	0	0	0	0	0	0	0	0	0	0	0	0	0
hsa-miR-619-3p	MIMAT0003288	0	0	0	0	0	0	0	0	0	0	0	0	0	0	0	0	0	0	0	0	0	0	0	0	0	0	0	0	0	0	0	0	0	0	0	0	0	0	0	0	0	0	0	0	0	0	0	0
hsa-miR-4435	MIMAT0018951	0	0	0	0	0	0	0	0	0	0	0	0	0	0	0	0	0	0	0	0	0	0	0	0	0	0	0	0	0	0	0	0	0	0	0	0	0	0	0	0	0	0	0	0	0	0	0	0
hsa-miR-218-5p	MIMAT0000275	0	0	0	0	0	0	0	0	0	0	0	0	0	0	0	0	0	0	0	0	0	0	0	0	0	0	0	0	0	0	0	0	0	0	0	0	0	0	0	0	0	0	0	0	0	0	0	0
hsa-miR-539-5p	MIMAT0003163	0	0	0	0	0	0	0	0	0	0	0	0	0	0	0	0	0	0	0	0	0	0	0	0	0	0	0	0	0	0	0	0	0	0	0	0	0	0	0	0	0	0	0	0	0	0	0	0
hsa-miR-671-3p	MIMAT0004819	0	0	0	0	0	0	0	0	0	0	0	0	0	0	0	0	0	0	0	0	0	0	0	0	0	0	0	0	0	0	0	0	0	0	0	0	0	0	0	0	0	0	0	0	0	0	0	0
hsa-miR-219a-1-3p	MIMAT0004567	0	0	0	0	0	0	0	0	0	0	0	0	0	0	0	0	0	0	0	0	0	0	0	0	0	0	0	0	0	0	0	0	0	0	0	0	0	0	0	0	0	0	0	0	0	0	0	0
hsa-miR-1291	MIMAT0005881	0	0	0	0	0	0	0	0	0	0	0	0	0	0	0	0	0	0	0	0	0	0	0	0	0	0	0	0	0	0	0	0	0	0	0	0	0	0	0	0	0	0	0	0	0	0	0	0
hsa-miR-342-5p	MIMAT0004694	0	0	0	0	0	0	0	0	0	0	0	0	0	0	0	0	0	0	0	0	0	0	0	0	0	0	0	0	0	0	0	0	0	0	0	0	0	0	0	0	0	0	0	0	0	0	0	0
hsa-miR-320b	MIMAT0005792	0	0	0	0	0	0	0	0	0	0	0	0	0	0	0	0	0	0	0	0	0	0	0	0	0	0	0	0	0	0	0	0	0	0	0	0	0	0	0	0	0	0	0	0	0	0	0	0
hsa-miR-202-3p	MIMAT0002811	0	0	0	0	0	0	0	0	0	0	0	0	0	0	0	0	0	0	0	0	0	0	0	0	0	0	0	0	0	0	0	0	0	0	0	0	0	0	0	0	0	0	0	0	0	0	0	0
hsa-miR-152-3p	MIMAT0000438	0	0	0	0	0	0	0	0	0	0	0	0	0	0	0	0	0	0	0	0	0	0	0	0	0	0	0	0	0	0	0	0	0	0	0	0	0	0	0	0	0	0	0	0	0	0	0	0
hsa-miR-519b-5p+hsa-miR-519c-5p+hsa-miR-523-5p+hsa-miR-518e-5p+hsa-miR-522-5p+hsa-miR-519a-5p	MIMAT0005454	0	0	0	0	0	0	0	0	0	0	0	0	0	0	0	0	0	0	0	0	0	0	0	0	0	0	0	0	0	0	0	0	0	0	0	0	0	0	0	0	0	0	0	0	0	0	0	0
hsa-miR-567	MIMAT0003231	0	0	0	0	0	0	0	0	0	0	0	0	0	0	0	0	0	0	0	0	0	0	0	0	0	0	0	0	0	0	0	0	0	0	0	0	0	0	0	0	0	0	0	0	0	0	0	0
hsa-miR-524-3p	MIMAT0002850	0	0	0	0	0	0	0	0	0	0	0	0	0	0	0	0	0	0	0	0	0	0	0	0	0	0	0	0	0	0	0	0	0	0	0	0	0	0	0	0	0	0	0	0	0	0	0	0
hsa-miR-515-5p	MIMAT0002826	0	0	0	0	0	0	0	0	0	0	0	0	0	0	0	0	0	0	0	0	0	0	0	0	0	0	0	0	0	0	0	0	0	0	0	0	0	0	0	0	0	0	0	0	0	0	0	0
hsa-miR-4458	MIMAT0018980	0	0	0	0	0	0	0	0	0	0	0	0	0	0	0	0	0	0	0	0	0	0	0	0	0	0	0	0	0	0	0	0	0	0	0	0	0	0	0	0	0	0	0	0	0	0	0	0
hsa-miR-519e-3p	MIMAT0002829	0	0	0	0	0	0	0	0	0	0	0	0	0	0	0	0	0	0	0	0	0	0	0	0	0	0	0	0	0	0	0	0	0	0	0	0	0	0	0	0	0	0	0	0	0	0	0	0
hsa-miR-98-3p	MIMAT0022842	0	0	0	0	0	0	0	0	0	0	0	0	0	0	0	0	0	0	0	0	0	0	0	0	0	0	0	0	0	0	0	0	0	0	0	0	0	0	0	0	0	0	0	0	0	0	0	0
hsa-miR-767-3p	MIMAT0003883	0	0	0	0	0	0	0	0	0	0	0	0	0	0	0	0	0	0	0	0	0	0	0	0	0	0	0	0	0	0	0	0	0	0	0	0	0	0	0	0	0	0	0	0	0	0	0	0
hsa-miR-606	MIMAT0003274	0	0	0	0	0	0	0	0	0	0	0	0	0	0	0	0	0	0	0	0	0	0	0	0	0	0	0	0	0	0	0	0	0	0	0	0	0	0	0	0	0	0	0	0	0	0	0	0
hsa-miR-505-3p	MIMAT0002876	0	0	0	0	0	0	0	0	0	0	0	0	0	0	0	0	0	0	0	0	0	0	0	0	0	0	0	0	0	0	0	0	0	0	0	0	0	0	0	0	0	0	0	0	0	0	0	0
hsa-miR-1264	MIMAT0005791	0	0	0	0	0	0	0	0	0	0	0	0	0	0	0	0	0	0	0	0	0	0	0	0	0	0	0	0	0	0	0	0	0	0	0	0	0	0	0	0	0	0	0	0	0	0	0	0
hsa-miR-892a	MIMAT0004907	0	0	0	0	0	0	0	0	0	0	0	0	0	0	0	0	0	0	0	0	0	0	0	0	0	0	0	0	0	0	0	0	0	0	0	0	0	0	0	0	0	0	0	0	0	0	0	0
hsa-miR-520d-5p+hsa-miR-527+hsa-miR-518a-5p	MIMAT0002855	0	0	0	0	0	0	0	0	0	0	0	0	0	0	0	0	0	0	0	0	0	0	0	0	0	0	0	0	0	0	0	0	0	0	0	0	0	0	0	0	0	0	0	0	0	0	0	0
hsa-miR-193a-5p+hsa-miR-193b-5p	MIMAT0004614	0	0	0	0	0	0	0	0	0	0	0	0	0	0	0	0	0	0	0	0	0	0	0	0	0	0	0	0	0	0	0	0	0	0	0	0	0	0	0	0	0	0	0	0	0	0	0	0
hsa-miR-370-5p	MIMAT0026483	0	0	0	0	0	0	0	0	0	0	0	0	0	0	0	0	0	0	0	0	0	0	0	0	0	0	0	0	0	0	0	0	0	0	0	0	0	0	0	0	0	0	0	0	0	0	0	0
hsa-miR-3918	MIMAT0018192	0	0	0	0	0	0	0	0	0	0	0	0	0	0	0	0	0	0	0	0	0	0	0	0	0	0	0	0	0	0	0	0	0	0	0	0	0	0	0	0	0	0	0	0	0	0	0	0
hsa-miR-1244	MIMAT0005896	0	0	0	0	0	0	0	0	0	0	0	0	0	0	0	0	0	0	0	0	0	0	0	0	0	0	0	0	0	0	0	0	0	0	0	0	0	0	0	0	0	0	0	0	0	0	0	0
hsa-miR-320c	MIMAT0005793	0	0	0	0	0	0	0	0	0	0	0	0	0	0	0	0	0	0	0	0	0	0	0	0	0	0	0	0	0	0	0	0	0	0	0	0	0	0	0	0	0	0	0	0	0	0	0	0
hsa-miR-383-5p	MIMAT0000738	0	0	0	0	0	0	0	0	0	0	0	0	0	0	0	0	0	0	0	0	0	0	0	0	0	0	0	0	0	0	0	0	0	0	0	0	0	0	0	0	0	0	0	0	0	0	0	0
hsa-miR-1248	MIMAT0005900	0	0	0	0	0	0	0	0	0	0	0	0	0	0	0	0	0	0	0	0	0	0	0	0	0	0	0	0	0	0	0	0	0	0	0	0	0	0	0	0	0	0	0	0	0	0	0	0
hsa-miR-3074-3p	MIMAT0015027	0	0	0	0	0	0	0	0	0	0	0	0	0	0	0	0	0	0	0	0	0	0	0	0	0	0	0	0	0	0	0	0	0	0	0	0	0	0	0	0	0	0	0	0	0	0	0	0
hsa-miR-450a-1-3p	MIMAT0022700	0	0	0	0	0	0	0	0	0	0	0	0	0	0	0	0	0	0	0	0	0	0	0	0	0	0	0	0	0	0	0	0	0	0	0	0	0	0	0	0	0	0	0	0	0	0	0	0
hsa-miR-568	MIMAT0003232	0	0	0	0	0	0	0	0	0	0	0	0	0	0	0	0	0	0	0	0	0	0	0	0	0	0	0	0	0	0	0	0	0	0	0	0	0	0	0	0	0	0	0	0	0	0	0	0
hsa-miR-525-3p	MIMAT0002839	0	0	0	0	0	0	0	0	0	0	0	0	0	0	0	0	0	0	0	0	0	0	0	0	0	0	0	0	0	0	0	0	0	0	0	0	0	0	0	0	0	0	0	0	0	0	0	0
hsa-miR-326	MIMAT0000756	0	0	0	0	0	0	0	0	0	0	0	0	0	0	0	0	0	0	0	0	0	0	0	0	0	0	0	0	0	0	0	0	0	0	0	0	0	0	0	0	0	0	0	0	0	0	0	0
hsa-miR-208b-5p	MIMAT0026722	0	0	0	0	0	0	0	0	0	0	0	0	0	0	0	0	0	0	0	0	0	0	0	0	0	0	0	0	0	0	0	0	0	0	0	0	0	0	0	0	0	0	0	0	0	0	0	0
hsa-miR-142-5p	MIMAT0000433	0	0	0	0	0	0	0	0	0	0	0	0	0	0	0	0	0	0	0	0	0	0	0	0	0	0	0	0	0	0	0	0	0	0	0	0	0	0	0	0	0	0	0	0	0	0	0	0
hsa-miR-556-3p	MIMAT0004793	0	0	0	0	0	0	0	0	0	0	0	0	0	0	0	0	0	0	0	0	0	0	0	0	0	0	0	0	0	0	0	0	0	0	0	0	0	0	0	0	0	0	0	0	0	0	0	0
hsa-miR-384	MIMAT0001075	0	0	0	0	0	0	0	0	0	0	0	0	0	0	0	0	0	0	0	0	0	0	0	0	0	0	0	0	0	0	0	0	0	0	0	0	0	0	0	0	0	0	0	0	0	0	0	0
hsa-miR-523-3p	MIMAT0002840	0	0	0	0	0	0	0	0	0	0	0	0	0	0	0	0	0	0	0	0	0	0	0	0	0	0	0	0	0	0	0	0	0	0	0	0	0	0	0	0	0	0	0	0	0	0	0	0
hsa-miR-491-3p	MIMAT0004765	0	0	0	0	0	0	0	0	0	0	0	0	0	0	0	0	0	0	0	0	0	0	0	0	0	0	0	0	0	0	0	0	0	0	0	0	0	0	0	0	0	0	0	0	0	0	0	0
hsa-miR-506-3p	MIMAT0002878	0	0	0	0	0	0	0	0	0	0	0	0	0	0	0	0	0	0	0	0	0	0	0	0	0	0	0	0	0	0	0	0	0	0	0	0	0	0	0	0	0	0	0	0	0	0	0	0
hsa-miR-514a-5p	MIMAT0022702	0	0	0	0	0	0	0	0	0	0	0	0	0	0	0	0	0	0	0	0	0	0	0	0	0	0	0	0	0	0	0	0	0	0	0	0	0	0	0	0	0	0	0	0	0	0	0	0
hsa-miR-1910-5p	MIMAT0007884	0	0	0	0	0	0	0	0	0	0	0	0	0	0	0	0	0	0	0	0	0	0	0	0	0	0	0	0	0	0	0	0	0	0	0	0	0	0	0	0	0	0	0	0	0	0	0	0
hsa-miR-6503-3p	MIMAT0025463	0	0	0	0	0	0	0	0	0	0	0	0	0	0	0	0	0	0	0	0	0	0	0	0	0	0	0	0	0	0	0	0	0	0	0	0	0	0	0	0	0	0	0	0	0	0	0	0
hsa-miR-193b-3p	MIMAT0002819	0	0	0	0	0	0	0	0	0	0	0	0	0	0	0	0	0	0	0	0	0	0	0	0	0	0	0	0	0	0	0	0	0	0	0	0	0	0	0	0	0	0	0	0	0	0	0	0
hsa-miR-873-5p	MIMAT0004953	0	0	0	0	0	0	0	0	0	0	0	0	0	0	0	0	0	0	0	0	0	0	0	0	0	0	0	0	0	0	0	0	0	0	0	0	0	0	0	0	0	0	0	0	0	0	0	0
hsa-miR-942-3p	MIMAT0026734	0	0	0	0	0	0	0	0	0	0	0	0	0	0	0	0	0	0	0	0	0	0	0	0	0	0	0	0	0	0	0	0	0	0	0	0	0	0	0	0	0	0	0	0	0	0	0	0
hsa-miR-1204	MIMAT0005868	0	0	0	0	0	0	0	0	0	0	0	0	0	0	0	0	0	0	0	0	0	0	0	0	0	0	0	0	0	0	0	0	0	0	0	0	0	0	0	0	0	0	0	0	0	0	0	0
hsa-miR-578	MIMAT0003243	0	0	0	0	0	0	0	0	0	0	0	0	0	0	0	0	0	0	0	0	0	0	0	0	0	0	0	0	0	0	0	0	0	0	0	0	0	0	0	0	0	0	0	0	0	0	0	0
hsa-miR-490-5p	MIMAT0004764	0	0	0	0	0	0	0	0	0	0	0	0	0	0	0	0	0	0	0	0	0	0	0	0	0	0	0	0	0	0	0	0	0	0	0	0	0	0	0	0	0	0	0	0	0	0	0	0
hsa-miR-1245b-3p	MIMAT0019951	0	0	0	0	0	0	0	0	0	0	0	0	0	0	0	0	0	0	0	0	0	0	0	0	0	0	0	0	0	0	0	0	0	0	0	0	0	0	0	0	0	0	0	0	0	0	0	0
hsa-miR-34c-5p	MIMAT0000686	0	0	0	0	0	0	0	0	0	0	0	0	0	0	0	0	0	0	0	0	0	0	0	0	0	0	0	0	0	0	0	0	0	0	0	0	0	0	0	0	0	0	0	0	0	0	0	0
hsa-miR-381-5p	MIMAT0022862	0	0	0	0	0	0	0	0	0	0	0	0	0	0	0	0	0	0	0	0	0	0	0	0	0	0	0	0	0	0	0	0	0	0	0	0	0	0	0	0	0	0	0	0	0	0	0	0
hsa-miR-550a-5p	MIMAT0004800	0	0	0	0	0	0	0	0	0	0	0	0	0	0	0	0	0	0	0	0	0	0	0	0	0	0	0	0	0	0	0	0	0	0	0	0	0	0	0	0	0	0	0	0	0	0	0	0
hsa-miR-1233-3p	MIMAT0005588	0	0	0	0	0	0	0	0	0	0	0	0	0	0	0	0	0	0	0	0	0	0	0	0	0	0	0	0	0	0	0	0	0	0	0	0	0	0	0	0	0	0	0	0	0	0	0	0
hsa-miR-4524a-5p	MIMAT0019062	0	0	0	0	0	0	0	0	0	0	0	0	0	0	0	0	0	0	0	0	0	0	0	0	0	0	0	0	0	0	0	0	0	0	0	0	0	0	0	0	0	0	0	0	0	0	0	0
hsa-miR-152-5p	MIMAT0026479	0	0	0	0	0	0	0	0	0	0	0	0	0	0	0	0	0	0	0	0	0	0	0	0	0	0	0	0	0	0	0	0	0	0	0	0	0	0	0	0	0	0	0	0	0	0	0	0
hsa-miR-153-3p	MIMAT0000439	0	0	0	0	0	0	0	0	0	0	0	0	0	0	0	0	0	0	0	0	0	0	0	0	0	0	0	0	0	0	0	0	0	0	0	0	0	0	0	0	0	0	0	0	0	0	0	0
hsa-miR-124-3p	MIMAT0000422	0	0	0	0	0	0	0	0	0	0	0	0	0	0	0	0	0	0	0	0	0	0	0	0	0	0	0	0	0	0	0	0	0	0	0	0	0	0	0	0	0	0	0	0	0	0	0	0
hsa-miR-5010-5p	MIMAT0021043	0	0	0	0	0	0	0	0	0	0	0	0	0	0	0	0	0	0	0	0	0	0	0	0	0	0	0	0	0	0	0	0	0	0	0	0	0	0	0	0	0	0	0	0	0	0	0	0
hsa-miR-545-3p	MIMAT0003165	0	0	0	0	0	0	0	0	0	0	0	0	0	0	0	0	0	0	0	0	0	0	0	0	0	0	0	0	0	0	0	0	0	0	0	0	0	0	0	0	0	0	0	0	0	0	0	0
hsa-miR-1224-5p	MIMAT0005458	0	0	0	0	0	0	0	0	0	0	0	0	0	0	0	0	0	0	0	0	0	0	0	0	0	0	0	0	0	0	0	0	0	0	0	0	0	0	0	0	0	0	0	0	0	0	0	0
hsa-miR-3192-5p	MIMAT0015076	0	0	0	0	0	0	0	0	0	0	0	0	0	0	0	0	0	0	0	0	0	0	0	0	0	0	0	0	0	0	0	0	0	0	0	0	0	0	0	0	0	0	0	0	0	0	0	0
hsa-miR-425-5p	MIMAT0003393	0	0	0	0	0	0	0	0	0	0	0	0	0	0	0	0	0	0	0	0	0	0	0	0	0	0	0	0	0	0	0	0	0	0	0	0	0	0	0	0	0	0	0	0	0	0	0	0
hsa-miR-561-3p	MIMAT0003225	0	0	0	0	0	0	0	0	0	0	0	0	0	0	0	0	0	0	0	0	0	0	0	0	0	0	0	0	0	0	0	0	0	0	0	0	0	0	0	0	0	0	0	0	0	0	0	0
hsa-miR-1288-3p	MIMAT0005942	0	0	0	0	0	0	0	0	0	0	0	0	0	0	0	0	0	0	0	0	0	0	0	0	0	0	0	0	0	0	0	0	0	0	0	0	0	0	0	0	0	0	0	0	0	0	0	0
hsa-miR-133b	MIMAT0000770	0	0	0	0	0	0	0	0	0	0	0	0	0	0	0	0	0	0	0	0	0	0	0	0	0	0	0	0	0	0	0	0	0	0	0	0	0	0	0	0	0	0	0	0	0	0	0	0
hsa-miR-504-3p	MIMAT0026612	0	0	0	0	0	0	0	0	0	0	0	0	0	0	0	0	0	0	0	0	0	0	0	0	0	0	0	0	0	0	0	0	0	0	0	0	0	0	0	0	0	0	0	0	0	0	0	0
hsa-miR-708-5p	MIMAT0004926	0	0	0	0	0	0	0	0	0	0	0	0	0	0	0	0	0	0	0	0	0	0	0	0	0	0	0	0	0	0	0	0	0	0	0	0	0	0	0	0	0	0	0	0	0	0	0	0
hsa-miR-329-3p	MIMAT0001629	0	0	0	0	0	0	0	0	0	0	0	0	0	0	0	0	0	0	0	0	0	0	0	0	0	0	0	0	0	0	0	0	0	0	0	0	0	0	0	0	0	0	0	0	0	0	0	0
hsa-miR-548o-3p+hsa-miR-548ah-3p+hsa-miR-548av-3p	MIMAT0005919	0	0	0	0	0	0	0	0	0	0	0	0	0	0	0	0	0	0	0	0	0	0	0	0	0	0	0	0	0	0	0	0	0	0	0	0	0	0	0	0	0	0	0	0	0	0	0	0
hsa-miR-431-5p	MIMAT0001625	0	0	0	0	0	0	0	0	0	0	0	0	0	0	0	0	0	0	0	0	0	0	0	0	0	0	0	0	0	0	0	0	0	0	0	0	0	0	0	0	0	0	0	0	0	0	0	0
hsa-miR-887-3p	MIMAT0004951	0	0	0	0	0	0	0	0	0	0	0	0	0	0	0	0	0	0	0	0	0	0	0	0	0	0	0	0	0	0	0	0	0	0	0	0	0	0	0	0	0	0	0	0	0	0	0	0
hsa-miR-127-5p	MIMAT0004604	0	0	0	0	0	0	0	0	0	0	0	0	0	0	0	0	0	0	0	0	0	0	0	0	0	0	0	0	0	0	0	0	0	0	0	0	0	0	0	0	0	0	0	0	0	0	0	0
hsa-miR-3179	MIMAT0015056	0	0	0	0	0	0	0	0	0	0	0	0	0	0	0	0	0	0	0	0	0	0	0	0	0	0	0	0	0	0	0	0	0	0	0	0	0	0	0	0	0	0	0	0	0	0	0	0
hsa-miR-518d-3p	MIMAT0002864	0	0	0	0	0	0	0	0	0	0	0	0	0	0	0	0	0	0	0	0	0	0	0	0	0	0	0	0	0	0	0	0	0	0	0	0	0	0	0	0	0	0	0	0	0	0	0	0
hsa-miR-3614-3p	MIMAT0017993	0	0	0	0	0	0	0	0	0	0	0	0	0	0	0	0	0	0	0	0	0	0	0	0	0	0	0	0	0	0	0	0	0	0	0	0	0	0	0	0	0	0	0	0	0	0	0	0
hsa-miR-548l	MIMAT0005889	0	0	0	0	0	0	0	0	0	0	0	0	0	0	0	0	0	0	0	0	0	0	0	0	0	0	0	0	0	0	0	0	0	0	0	0	0	0	0	0	0	0	0	0	0	0	0	0
hsa-miR-3196	MIMAT0015080	0	0	0	0	0	0	0	0	0	0	0	0	0	0	0	0	0	0	0	0	0	0	0	0	0	0	0	0	0	0	0	0	0	0	0	0	0	0	0	0	0	0	0	0	0	0	0	0
hsa-miR-1910-3p	MIMAT0026917	0	0	0	0	0	0	0	0	0	0	0	0	0	0	0	0	0	0	0	0	0	0	0	0	0	0	0	0	0	0	0	0	0	0	0	0	0	0	0	0	0	0	0	0	0	0	0	0
hsa-miR-1247-5p	MIMAT0005899	0	0	0	0	0	0	0	0	0	0	0	0	0	0	0	0	0	0	0	0	0	0	0	0	0	0	0	0	0	0	0	0	0	0	0	0	0	0	0	0	0	0	0	0	0	0	0	0
hsa-miR-151a-5p	MIMAT0004697	0	0	0	0	0	0	0	0	0	0	0	0	0	0	0	0	0	0	0	0	0	0	0	0	0	0	0	0	0	0	0	0	0	0	0	0	0	0	0	0	0	0	0	0	0	0	0	0
hsa-miR-3140-3p	MIMAT0015008	0	0	0	0	0	0	0	0	0	0	0	0	0	0	0	0	0	0	0	0	0	0	0	0	0	0	0	0	0	0	0	0	0	0	0	0	0	0	0	0	0	0	0	0	0	0	0	0
hsa-miR-369-5p	MIMAT0001621	0	0	0	0	0	0	0	0	0	0	0	0	0	0	0	0	0	0	0	0	0	0	0	0	0	0	0	0	0	0	0	0	0	0	0	0	0	0	0	0	0	0	0	0	0	0	0	0
hsa-miR-455-5p	MIMAT0003150	0	0	0	0	0	0	0	0	0	0	0	0	0	0	0	0	0	0	0	0	0	0	0	0	0	0	0	0	0	0	0	0	0	0	0	0	0	0	0	0	0	0	0	0	0	0	0	0
hsa-miR-3605-5p	MIMAT0017981	0	0	0	0	0	0	0	0	0	0	0	0	0	0	0	0	0	0	0	0	0	0	0	0	0	0	0	0	0	0	0	0	0	0	0	0	0	0	0	0	0	0	0	0	0	0	0	0
hsa-miR-876-5p	MIMAT0004924	0	0	0	0	0	0	0	0	0	0	0	0	0	0	0	0	0	0	0	0	0	0	0	0	0	0	0	0	0	0	0	0	0	0	0	0	0	0	0	0	0	0	0	0	0	0	0	0
hsa-miR-652-5p	MIMAT0022709	0	0	0	0	0	0	0	0	0	0	0	0	0	0	0	0	0	0	0	0	0	0	0	0	0	0	0	0	0	0	0	0	0	0	0	0	0	0	0	0	0	0	0	0	0	0	0	0
hsa-miR-487b-5p	MIMAT0026614	0	0	0	0	0	0	0	0	0	0	0	0	0	0	0	0	0	0	0	0	0	0	0	0	0	0	0	0	0	0	0	0	0	0	0	0	0	0	0	0	0	0	0	0	0	0	0	0
hsa-miR-134-3p	MIMAT0026481	0	0	0	0	0	0	0	0	0	0	0	0	0	0	0	0	0	0	0	0	0	0	0	0	0	0	0	0	0	0	0	0	0	0	0	0	0	0	0	0	0	0	0	0	0	0	0	0
hsa-miR-2110	MIMAT0010133	0	0	0	0	0	0	0	0	0	0	0	0	0	0	0	0	0	0	0	0	0	0	0	0	0	0	0	0	0	0	0	0	0	0	0	0	0	0	0	0	0	0	0	0	0	0	0	0
hsa-miR-1973	MIMAT0009448	0	0	0	0	0	0	0	0	0	0	0	0	0	0	0	0	0	0	0	0	0	0	0	0	0	0	0	0	0	0	0	0	0	0	0	0	0	0	0	0	0	0	0	0	0	0	0	0
hsa-miR-643	MIMAT0003313	0	0	0	0	0	0	0	0	0	0	0	0	0	0	0	0	0	0	0	0	0	0	0	0	0	0	0	0	0	0	0	0	0	0	0	0	0	0	0	0	0	0	0	0	0	0	0	0
hsa-miR-328-5p	MIMAT0026486	0	0	0	0	0	0	0	0	0	0	0	0	0	0	0	0	0	0	0	0	0	0	0	0	0	0	0	0	0	0	0	0	0	0	0	0	0	0	0	0	0	0	0	0	0	0	0	0
hsa-miR-210-3p	MIMAT0000267	0	0	0	0	0	0	0	0	0	0	0	0	0	0	0	0	0	0	0	0	0	0	0	0	0	0	0	0	0	0	0	0	0	0	0	0	0	0	0	0	0	0	0	0	0	0	0	0
hsa-miR-300	MIMAT0004903	0	0	0	0	0	0	0	0	0	0	0	0	0	0	0	0	0	0	0	0	0	0	0	0	0	0	0	0	0	0	0	0	0	0	0	0	0	0	0	0	0	0	0	0	0	0	0	0
hsa-miR-27a-3p	MIMAT0000084	0	0	0	0	0	0	0	0	0	0	0	0	0	0	0	0	0	0	0	0	0	0	0	0	0	0	0	0	0	0	0	0	0	0	0	0	0	0	0	0	0	0	0	0	0	0	0	0
hsa-miR-208a-3p	MIMAT0000241	0	0	0	0	0	0	0	0	0	0	0	0	0	0	0	0	0	0	0	0	0	0	0	0	0	0	0	0	0	0	0	0	0	0	0	0	0	0	0	0	0	0	0	0	0	0	0	0
hsa-miR-1537-3p	MIMAT0007399	0	0	0	0	0	0	0	0	0	0	0	0	0	0	0	0	0	0	0	0	0	0	0	0	0	0	0	0	0	0	0	0	0	0	0	0	0	0	0	0	0	0	0	0	0	0	0	0
hsa-miR-1185-5p	MIMAT0005798	0	0	0	0	0	0	0	0	0	0	0	0	0	0	0	0	0	0	0	0	0	0	0	0	0	0	0	0	0	0	0	0	0	0	0	0	0	0	0	0	0	0	0	0	0	0	0	0
hsa-miR-487b-3p	MIMAT0003180	0	0	0	0	0	0	0	0	0	0	0	0	0	0	0	0	0	0	0	0	0	0	0	0	0	0	0	0	0	0	0	0	0	0	0	0	0	0	0	0	0	0	0	0	0	0	0	0
hsa-miR-885-5p	MIMAT0004947	0	0	0	0	0	0	0	0	0	0	0	0	0	0	0	0	0	0	0	0	0	0	0	0	0	0	0	0	0	0	0	0	0	0	0	0	0	0	0	0	0	0	0	0	0	0	0	0
hsa-miR-2113	MIMAT0009206	0	0	0	0	0	0	0	0	0	0	0	0	0	0	0	0	0	0	0	0	0	0	0	0	0	0	0	0	0	0	0	0	0	0	0	0	0	0	0	0	0	0	0	0	0	0	0	0
hsa-miR-18b-5p	MIMAT0001412	0	0	0	0	0	0	0	0	0	0	0	0	0	0	0	0	0	0	0	0	0	0	0	0	0	0	0	0	0	0	0	0	0	0	0	0	0	0	0	0	0	0	0	0	0	0	0	0
hsa-miR-188-3p	MIMAT0004613	0	0	0	0	0	0	0	0	0	0	0	0	0	0	0	0	0	0	0	0	0	0	0	0	0	0	0	0	0	0	0	0	0	0	0	0	0	0	0	0	0	0	0	0	0	0	0	0
hsa-miR-6720-3p	MIMAT0025851	0	0	0	0	0	0	0	0	0	0	0	0	0	0	0	0	0	0	0	0	0	0	0	0	0	0	0	0	0	0	0	0	0	0	0	0	0	0	0	0	0	0	0	0	0	0	0	0
hsa-miR-1200	MIMAT0005863	0	0	0	0	0	0	0	0	0	0	0	0	0	0	0	0	0	0	0	0	0	0	0	0	0	0	0	0	0	0	0	0	0	0	0	0	0	0	0	0	0	0	0	0	0	0	0	0
hsa-miR-4792	MIMAT0019964	0	0	0	0	0	0	0	0	0	0	0	0	0	0	0	0	0	0	0	0	0	0	0	0	0	0	0	0	0	0	0	0	0	0	0	0	0	0	0	0	0	0	0	0	0	0	0	0
hsa-miR-449a	MIMAT0001541	0	0	0	0	0	0	0	0	0	0	0	0	0	0	0	0	0	0	0	0	0	0	0	0	0	0	0	0	0	0	0	0	0	0	0	0	0	0	0	0	0	0	0	0	0	0	0	0
hsa-miR-1281	MIMAT0005939	0	0	0	0	0	0	0	0	0	0	0	0	0	0	0	0	0	0	0	0	0	0	0	0	0	0	0	0	0	0	0	0	0	0	0	0	0	0	0	0	0	0	0	0	0	0	0	0
hsa-miR-455-3p	MIMAT0004784	0	0	0	0	0	0	0	0	0	0	0	0	0	0	0	0	0	0	0	0	0	0	0	0	0	0	0	0	0	0	0	0	0	0	0	0	0	0	0	0	0	0	0	0	0	0	0	0
hsa-miR-376c-5p	MIMAT0022861	0	0	0	0	0	0	0	0	0	0	0	0	0	0	0	0	0	0	0	0	0	0	0	0	0	0	0	0	0	0	0	0	0	0	0	0	0	0	0	0	0	0	0	0	0	0	0	0
hsa-miR-1275	MIMAT0005929	0	0	0	0	0	0	0	0	0	0	0	0	0	0	0	0	0	0	0	0	0	0	0	0	0	0	0	0	0	0	0	0	0	0	0	0	0	0	0	0	0	0	0	0	0	0	0	0
hsa-miR-1224-3p	MIMAT0005459	0	0	0	0	0	0	0	0	0	0	0	0	0	0	0	0	0	0	0	0	0	0	0	0	0	0	0	0	0	0	0	0	0	0	0	0	0	0	0	0	0	0	0	0	0	0	0	0
hsa-miR-518e-3p	MIMAT0002861	0	0	0	0	0	0	0	0	0	0	0	0	0	0	0	0	0	0	0	0	0	0	0	0	0	0	0	0	0	0	0	0	0	0	0	0	0	0	0	0	0	0	0	0	0	0	0	0
hsa-miR-625-5p	MIMAT0003294	0	0	0	0	0	0	0	0	0	0	0	0	0	0	0	0	0	0	0	0	0	0	0	0	0	0	0	0	0	0	0	0	0	0	0	0	0	0	0	0	0	0	0	0	0	0	0	0
hsa-miR-302a-5p	MIMAT0000683	0	0	0	0	0	0	0	0	0	0	0	0	0	0	0	0	0	0	0	0	0	0	0	0	0	0	0	0	0	0	0	0	0	0	0	0	0	0	0	0	0	0	0	0	0	0	0	0
hsa-miR-758-5p	MIMAT0022929	0	0	0	0	0	0	0	0	0	0	0	0	0	0	0	0	0	0	0	0	0	0	0	0	0	0	0	0	0	0	0	0	0	0	0	0	0	0	0	0	0	0	0	0	0	0	0	0
hsa-miR-1277-3p	MIMAT0005933	0	0	0	0	0	0	0	0	0	0	0	0	0	0	0	0	0	0	0	0	0	0	0	0	0	0	0	0	0	0	0	0	0	0	0	0	0	0	0	0	0	0	0	0	0	0	0	0
hsa-miR-4425	MIMAT0018940	0	0	0	0	0	0	0	0	0	0	0	0	0	0	0	0	0	0	0	0	0	0	0	0	0	0	0	0	0	0	0	0	0	0	0	0	0	0	0	0	0	0	0	0	0	0	0	0
hsa-miR-154-5p	MIMAT0000452	0	0	0	0	0	0	0	0	0	0	0	0	0	0	0	0	0	0	0	0	0	0	0	0	0	0	0	0	0	0	0	0	0	0	0	0	0	0	0	0	0	0	0	0	0	0	0	0
hsa-miR-934	MIMAT0004977	0	0	0	0	0	0	0	0	0	0	0	0	0	0	0	0	0	0	0	0	0	0	0	0	0	0	0	0	0	0	0	0	0	0	0	0	0	0	0	0	0	0	0	0	0	0	0	0
hsa-miR-330-3p	MIMAT0000751	0	0	0	0	0	0	0	0	0	0	0	0	0	0	0	0	0	0	0	0	0	0	0	0	0	0	0	0	0	0	0	0	0	0	0	0	0	0	0	0	0	0	0	0	0	0	0	0
hsa-miR-513c-3p	MIMAT0022728	0	0	0	0	0	0	0	0	0	0	0	0	0	0	0	0	0	0	0	0	0	0	0	0	0	0	0	0	0	0	0	0	0	0	0	0	0	0	0	0	0	0	0	0	0	0	0	0
hsa-miR-330-5p	MIMAT0004693	0	0	0	0	0	0	0	0	0	0	0	0	0	0	0	0	0	0	0	0	0	0	0	0	0	0	0	0	0	0	0	0	0	0	0	0	0	0	0	0	0	0	0	0	0	0	0	0
hsa-miR-760	MIMAT0004957	0	0	0	0	0	0	0	0	0	0	0	0	0	0	0	0	0	0	0	0	0	0	0	0	0	0	0	0	0	0	0	0	0	0	0	0	0	0	0	0	0	0	0	0	0	0	0	0
hsa-miR-376b-3p	MIMAT0002172	0	0	0	0	0	0	0	0	0	0	0	0	0	0	0	0	0	0	0	0	0	0	0	0	0	0	0	0	0	0	0	0	0	0	0	0	0	0	0	0	0	0	0	0	0	0	0	0
hsa-miR-484	MIMAT0002174	0	0	0	0	0	0	0	0	0	0	0	0	0	0	0	0	0	0	0	0	0	0	0	0	0	0	0	0	0	0	0	0	0	0	0	0	0	0	0	0	0	0	0	0	0	0	0	0
hsa-miR-539-3p	MIMAT0022705	0	0	0	0	0	0	0	0	0	0	0	0	0	0	0	0	0	0	0	0	0	0	0	0	0	0	0	0	0	0	0	0	0	0	0	0	0	0	0	0	0	0	0	0	0	0	0	0
hsa-miR-548c-5p+hsa-miR-548o-5p+hsa-miR-548am-5p	MIMAT0004806	0	0	0	0	0	0	0	0	0	0	0	0	0	0	0	0	0	0	0	0	0	0	0	0	0	0	0	0	0	0	0	0	0	0	0	0	0	0	0	0	0	0	0	0	0	0	0	0
hsa-miR-649	MIMAT0003319	0	0	0	0	0	0	0	0	0	0	0	0	0	0	0	0	0	0	0	0	0	0	0	0	0	0	0	0	0	0	0	0	0	0	0	0	0	0	0	0	0	0	0	0	0	0	0	0
hsa-miR-631	MIMAT0003300	0	0	0	0	0	0	0	0	0	0	0	0	0	0	0	0	0	0	0	0	0	0	0	0	0	0	0	0	0	0	0	0	0	0	0	0	0	0	0	0	0	0	0	0	0	0	0	0
hsa-miR-3185	MIMAT0015065	0	0	0	0	0	0	0	0	0	0	0	0	0	0	0	0	0	0	0	0	0	0	0	0	0	0	0	0	0	0	0	0	0	0	0	0	0	0	0	0	0	0	0	0	0	0	0	0
hsa-miR-1909-3p	MIMAT0007883	0	0	0	0	0	0	0	0	0	0	0	0	0	0	0	0	0	0	0	0	0	0	0	0	0	0	0	0	0	0	0	0	0	0	0	0	0	0	0	0	0	0	0	0	0	0	0	0
hsa-miR-1249-5p	MIMAT0032029	0	0	0	0	0	0	0	0	0	0	0	0	0	0	0	0	0	0	0	0	0	0	0	0	0	0	0	0	0	0	0	0	0	0	0	0	0	0	0	0	0	0	0	0	0	0	0	0
hsa-miR-3615	MIMAT0017994	0	0	0	0	0	0	0	0	0	0	0	0	0	0	0	0	0	0	0	0	0	0	0	0	0	0	0	0	0	0	0	0	0	0	0	0	0	0	0	0	0	0	0	0	0	0	0	0
hsa-miR-1254	MIMAT0005905	0	0	0	0	0	0	0	0	0	0	0	0	0	0	0	0	0	0	0	0	0	0	0	0	0	0	0	0	0	0	0	0	0	0	0	0	0	0	0	0	0	0	0	0	0	0	0	0
hsa-miR-296-3p	MIMAT0004679	0	0	0	0	0	0	0	0	0	0	0	0	0	0	0	0	0	0	0	0	0	0	0	0	0	0	0	0	0	0	0	0	0	0	0	0	0	0	0	0	0	0	0	0	0	0	0	0
hsa-miR-376c-3p	MIMAT0000720	0	0	0	0	0	0	0	0	0	0	0	0	0	0	0	0	0	0	0	0	0	0	0	0	0	0	0	0	0	0	0	0	0	0	0	0	0	0	0	0	0	0	0	0	0	0	0	0
hsa-miR-485-3p	MIMAT0002176	0	0	0	0	0	0	0	0	0	0	0	0	0	0	0	0	0	0	0	0	0	0	0	0	0	0	0	0	0	0	0	0	0	0	0	0	0	0	0	0	0	0	0	0	0	0	0	0
hsa-miR-1260b	MIMAT0015041	0	0	0	0	0	0	0	0	0	0	0	0	0	0	0	0	0	0	0	0	0	0	0	0	0	0	0	0	0	0	0	0	0	0	0	0	0	0	0	0	0	0	0	0	0	0	0	0
hsa-miR-507	MIMAT0002879	0	0	0	0	0	0	0	0	0	0	0	0	0	0	0	0	0	0	0	0	0	0	0	0	0	0	0	0	0	0	0	0	0	0	0	0	0	0	0	0	0	0	0	0	0	0	0	0
hsa-miR-1260a	MIMAT0005911	0	0	0	0	0	0	0	0	0	0	0	0	0	0	0	0	0	0	0	0	0	0	0	0	0	0	0	0	0	0	0	0	0	0	0	0	0	0	0	0	0	0	0	0	0	0	0	0
hsa-miR-331-5p	MIMAT0004700	0	0	0	0	0	0	0	0	0	0	0	0	0	0	0	0	0	0	0	0	0	0	0	0	0	0	0	0	0	0	0	0	0	0	0	0	0	0	0	0	0	0	0	0	0	0	0	0
hsa-miR-3613-5p	MIMAT0017990	0	0	0	0	0	0	0	0	0	0	0	0	0	0	0	0	0	0	0	0	0	0	0	0	0	0	0	0	0	0	0	0	0	0	0	0	0	0	0	0	0	0	0	0	0	0	0	0
hsa-miR-323a-5p	MIMAT0004696	0	0	0	0	0	0	0	0	0	0	0	0	0	0	0	0	0	0	0	0	0	0	0	0	0	0	0	0	0	0	0	0	0	0	0	0	0	0	0	0	0	0	0	0	0	0	0	0
hsa-miR-6511a-3p	MIMAT0025479	0	0	0	0	0	0	0	0	0	0	0	0	0	0	0	0	0	0	0	0	0	0	0	0	0	0	0	0	0	0	0	0	0	0	0	0	0	0	0	0	0	0	0	0	0	0	0	0
hsa-miR-554	MIMAT0003217	0	0	0	0	0	0	0	0	0	0	0	0	0	0	0	0	0	0	0	0	0	0	0	0	0	0	0	0	0	0	0	0	0	0	0	0	0	0	0	0	0	0	0	0	0	0	0	0
hsa-miR-1303	MIMAT0005891	0	0	0	0	0	0	0	0	0	0	0	0	0	0	0	0	0	0	0	0	0	0	0	0	0	0	0	0	0	0	0	0	0	0	0	0	0	0	0	0	0	0	0	0	0	0	0	0
hsa-miR-517b-3p	MIMAT0002857	0	0	0	0	0	0	0	0	0	0	0	0	0	0	0	0	0	0	0	0	0	0	0	0	0	0	0	0	0	0	0	0	0	0	0	0	0	0	0	0	0	0	0	0	0	0	0	0
hsa-miR-496	MIMAT0002818	0	0	0	0	0	0	0	0	0	0	0	0	0	0	0	0	0	0	0	0	0	0	0	0	0	0	0	0	0	0	0	0	0	0	0	0	0	0	0	0	0	0	0	0	0	0	0	0
hsa-miR-652-3p	MIMAT0003322	0	0	0	0	0	0	0	0	0	0	0	0	0	0	0	0	0	0	0	0	0	0	0	0	0	0	0	0	0	0	0	0	0	0	0	0	0	0	0	0	0	0	0	0	0	0	0	0
hsa-miR-637	MIMAT0003307	0	0	0	0	0	0	0	0	0	0	0	0	0	0	0	0	0	0	0	0	0	0	0	0	0	0	0	0	0	0	0	0	0	0	0	0	0	0	0	0	0	0	0	0	0	0	0	0
hsa-miR-5001-3p	MIMAT0021022	0	0	0	0	0	0	0	0	0	0	0	0	0	0	0	0	0	0	0	0	0	0	0	0	0	0	0	0	0	0	0	0	0	0	0	0	0	0	0	0	0	0	0	0	0	0	0	0
hsa-miR-3130-3p	MIMAT0014994	0	0	0	0	0	0	0	0	0	0	0	0	0	0	0	0	0	0	0	0	0	0	0	0	0	0	0	0	0	0	0	0	0	0	0	0	0	0	0	0	0	0	0	0	0	0	0	0
hsa-miR-197-3p	MIMAT0000227	0	0	0	0	0	0	0	0	0	0	0	0	0	0	0	0	0	0	0	0	0	0	0	0	0	0	0	0	0	0	0	0	0	0	0	0	0	0	0	0	0	0	0	0	0	0	0	0
hsa-miR-1245b-5p	MIMAT0019950	0	0	0	0	0	0	0	0	0	0	0	0	0	0	0	0	0	0	0	0	0	0	0	0	0	0	0	0	0	0	0	0	0	0	0	0	0	0	0	0	0	0	0	0	0	0	0	0
hsa-miR-648	MIMAT0003318	0	0	0	0	0	0	0	0	0	0	0	0	0	0	0	0	0	0	0	0	0	0	0	0	0	0	0	0	0	0	0	0	0	0	0	0	0	0	0	0	0	0	0	0	0	0	0	0
hsa-miR-552-3p	MIMAT0003215	0	0	0	0	0	0	0	0	0	0	0	0	0	0	0	0	0	0	0	0	0	0	0	0	0	0	0	0	0	0	0	0	0	0	0	0	0	0	0	0	0	0	0	0	0	0	0	0
hsa-miR-346	MIMAT0000773	0	0	0	0	0	0	0	0	0	0	0	0	0	0	0	0	0	0	0	0	0	0	0	0	0	0	0	0	0	0	0	0	0	0	0	0	0	0	0	0	0	0	0	0	0	0	0	0
hsa-miR-377-3p	MIMAT0000730	0	0	0	0	0	0	0	0	0	0	0	0	0	0	0	0	0	0	0	0	0	0	0	0	0	0	0	0	0	0	0	0	0	0	0	0	0	0	0	0	0	0	0	0	0	0	0	0
hsa-miR-219b-3p	MIMAT0019748	0	0	0	0	0	0	0	0	0	0	0	0	0	0	0	0	0	0	0	0	0	0	0	0	0	0	0	0	0	0	0	0	0	0	0	0	0	0	0	0	0	0	0	0	0	0	0	0
hsa-miR-744-5p	MIMAT0004945	0	0	0	0	0	0	0	0	0	0	0	0	0	0	0	0	0	0	0	0	0	0	0	0	0	0	0	0	0	0	0	0	0	0	0	0	0	0	0	0	0	0	0	0	0	0	0	0
hsa-miR-224-5p	MIMAT0000281	0	0	0	0	0	0	0	0	0	0	0	0	0	0	0	0	0	0	0	0	0	0	0	0	0	0	0	0	0	0	0	0	0	0	0	0	0	0	0	0	0	0	0	0	0	0	0	0
hsa-miR-1306-3p	MIMAT0005950	0	0	0	0	0	0	0	0	0	0	0	0	0	0	0	0	0	0	0	0	0	0	0	0	0	0	0	0	0	0	0	0	0	0	0	0	0	0	0	0	0	0	0	0	0	0	0	0
hsa-miR-3127-5p	MIMAT0014990	0	0	0	0	0	0	0	0	0	0	0	0	0	0	0	0	0	0	0	0	0	0	0	0	0	0	0	0	0	0	0	0	0	0	0	0	0	0	0	0	0	0	0	0	0	0	0	0
hsa-miR-664b-3p	MIMAT0022272	0	0	0	0	0	0	0	0	0	0	0	0	0	0	0	0	0	0	0	0	0	0	0	0	0	0	0	0	0	0	0	0	0	0	0	0	0	0	0	0	0	0	0	0	0	0	0	0
hsa-miR-1270	MIMAT0005924	0	0	0	0	0	0	0	0	0	0	0	0	0	0	0	0	0	0	0	0	0	0	0	0	0	0	0	0	0	0	0	0	0	0	0	0	0	0	0	0	0	0	0	0	0	0	0	0
hsa-miR-514b-3p	MIMAT0015088	0	0	0	0	0	0	0	0	0	0	0	0	0	0	0	0	0	0	0	0	0	0	0	0	0	0	0	0	0	0	0	0	0	0	0	0	0	0	0	0	0	0	0	0	0	0	0	0
hsa-miR-146b-5p	MIMAT0002809	0	0	0	0	0	0	0	0	0	0	0	0	0	0	0	0	0	0	0	0	0	0	0	0	0	0	0	0	0	0	0	0	0	0	0	0	0	0	0	0	0	0	0	0	0	0	0	0
hsa-miR-298	MIMAT0004901	0	0	0	0	0	0	0	0	0	0	0	0	0	0	0	0	0	0	0	0	0	0	0	0	0	0	0	0	0	0	0	0	0	0	0	0	0	0	0	0	0	0	0	0	0	0	0	0
hsa-miR-936	MIMAT0004979	0	0	0	0	0	0	0	0	0	0	0	0	0	0	0	0	0	0	0	0	0	0	0	0	0	0	0	0	0	0	0	0	0	0	0	0	0	0	0	0	0	0	0	0	0	0	0	0
hsa-miR-3131	MIMAT0014996	0	0	0	0	0	0	0	0	0	0	0	0	0	0	0	0	0	0	0	0	0	0	0	0	0	0	0	0	0	0	0	0	0	0	0	0	0	0	0	0	0	0	0	0	0	0	0	0
hsa-miR-432-5p	MIMAT0002814	0	0	0	0	0	0	0	0	0	0	0	0	0	0	0	0	0	0	0	0	0	0	0	0	0	0	0	0	0	0	0	0	0	0	0	0	0	0	0	0	0	0	0	0	0	0	0	0
hsa-miR-1271-5p	MIMAT0005796	0	0	0	0	0	0	0	0	0	0	0	0	0	0	0	0	0	0	0	0	0	0	0	0	0	0	0	0	0	0	0	0	0	0	0	0	0	0	0	0	0	0	0	0	0	0	0	0
hsa-miR-4707-3p	MIMAT0019808	0	0	0	0	0	0	0	0	0	0	0	0	0	0	0	0	0	0	0	0	0	0	0	0	0	0	0	0	0	0	0	0	0	0	0	0	0	0	0	0	0	0	0	0	0	0	0	0
hsa-miR-485-5p	MIMAT0002175	0	0	0	0	0	0	0	0	0	0	0	0	0	0	0	0	0	0	0	0	0	0	0	0	0	0	0	0	0	0	0	0	0	0	0	0	0	0	0	0	0	0	0	0	0	0	0	0
hsa-miR-331-3p	MIMAT0000760	0	0	0	0	0	0	0	0	0	0	0	0	0	0	0	0	0	0	0	0	0	0	0	0	0	0	0	0	0	0	0	0	0	0	0	0	0	0	0	0	0	0	0	0	0	0	0	0
hsa-miR-33a-5p	MIMAT0000091	0	0	0	0	0	0	0	0	0	0	0	0	0	0	0	0	0	0	0	0	0	0	0	0	0	0	0	0	0	0	0	0	0	0	0	0	0	0	0	0	0	0	0	0	0	0	0	0
hsa-miR-1178-3p	MIMAT0005823	0	0	0	0	0	0	0	0	0	0	0	0	0	0	0	0	0	0	0	0	0	0	0	0	0	0	0	0	0	0	0	0	0	0	0	0	0	0	0	0	0	0	0	0	0	0	0	0
hsa-miR-517a-3p	MIMAT0002852	0	0	0	0	0	0	0	0	0	0	0	0	0	0	0	0	0	0	0	0	0	0	0	0	0	0	0	0	0	0	0	0	0	0	0	0	0	0	0	0	0	0	0	0	0	0	0	0
hsa-miR-3151-5p	MIMAT0015024	0	0	0	0	0	0	0	0	0	0	0	0	0	0	0	0	0	0	0	0	0	0	0	0	0	0	0	0	0	0	0	0	0	0	0	0	0	0	0	0	0	0	0	0	0	0	0	0
hsa-miR-661	MIMAT0003324	0	0	0	0	0	0	0	0	0	0	0	0	0	0	0	0	0	0	0	0	0	0	0	0	0	0	0	0	0	0	0	0	0	0	0	0	0	0	0	0	0	0	0	0	0	0	0	0
hsa-miR-1185-1-3p	MIMAT0022838	0	0	0	0	0	0	0	0	0	0	0	0	0	0	0	0	0	0	0	0	0	0	0	0	0	0	0	0	0	0	0	0	0	0	0	0	0	0	0	0	0	0	0	0	0	0	0	0
hsa-miR-486-3p	MIMAT0004762	0	0	0	0	0	0	0	0	0	0	0	0	0	0	0	0	0	0	0	0	0	0	0	0	0	0	0	0	0	0	0	0	0	0	0	0	0	0	0	0	0	0	0	0	0	0	0	0
hsa-miR-382-3p	MIMAT0022697	0	0	0	0	0	0	0	0	0	0	0	0	0	0	0	0	0	0	0	0	0	0	0	0	0	0	0	0	0	0	0	0	0	0	0	0	0	0	0	0	0	0	0	0	0	0	0	0
hsa-miR-508-3p	MIMAT0002880	0	0	0	0	0	0	0	0	0	0	0	0	0	0	0	0	0	0	0	0	0	0	0	0	0	0	0	0	0	0	0	0	0	0	0	0	0	0	0	0	0	0	0	0	0	0	0	0
hsa-miR-433-3p	MIMAT0001627	0	0	0	0	0	0	0	0	0	0	0	0	0	0	0	0	0	0	0	0	0	0	0	0	0	0	0	0	0	0	0	0	0	0	0	0	0	0	0	0	0	0	0	0	0	0	0	0
hsa-miR-590-3p	MIMAT0004801	0	0	0	0	0	0	0	0	0	0	0	0	0	0	0	0	0	0	0	0	0	0	0	0	0	0	0	0	0	0	0	0	0	0	0	0	0	0	0	0	0	0	0	0	0	0	0	0
hsa-miR-638	MIMAT0003308	0	0	0	0	0	0	0	0	0	0	0	0	0	0	0	0	0	0	0	0	0	0	0	0	0	0	0	0	0	0	0	0	0	0	0	0	0	0	0	0	0	0	0	0	0	0	0	0
hsa-miR-1-5p	MIMAT0031892	0	0	0	0	0	0	0	0	0	0	0	0	0	0	0	0	0	0	0	0	0	0	0	0	0	0	0	0	0	0	0	0	0	0	0	0	0	0	0	0	0	0	0	0	0	0	0	0
hsa-miR-766-3p	MIMAT0003888	0	0	0	0	0	0	0	0	0	0	0	0	0	0	0	0	0	0	0	0	0	0	0	0	0	0	0	0	0	0	0	0	0	0	0	0	0	0	0	0	0	0	0	0	0	0	0	0
hsa-miR-641	MIMAT0003311	0	0	0	0	0	0	0	0	0	0	0	0	0	0	0	0	0	0	0	0	0	0	0	0	0	0	0	0	0	0	0	0	0	0	0	0	0	0	0	0	0	0	0	0	0	0	0	0
hsa-miR-211-3p	MIMAT0022694	0	0	0	0	0	0	0	0	0	0	0	0	0	0	0	0	0	0	0	0	0	0	0	0	0	0	0	0	0	0	0	0	0	0	0	0	0	0	0	0	0	0	0	0	0	0	0	0
hsa-miR-323b-5p	MIMAT0001630	0	0	0	0	0	0	0	0	0	0	0	0	0	0	0	0	0	0	0	0	0	0	0	0	0	0	0	0	0	0	0	0	0	0	0	0	0	0	0	0	0	0	0	0	0	0	0	0
hsa-miR-92a-1-5p	MIMAT0004507	0	0	0	0	0	0	0	0	0	0	0	0	0	0	0	0	0	0	0	0	0	0	0	0	0	0	0	0	0	0	0	0	0	0	0	0	0	0	0	0	0	0	0	0	0	0	0	0
hsa-miR-562	MIMAT0003226	0	0	0	0	0	0	0	0	0	0	0	0	0	0	0	0	0	0	0	0	0	0	0	0	0	0	0	0	0	0	0	0	0	0	0	0	0	0	0	0	0	0	0	0	0	0	0	0
hsa-miR-548ak	MIMAT0019013	0	0	0	0	0	0	0	0	0	0	0	0	0	0	0	0	0	0	0	0	0	0	0	0	0	0	0	0	0	0	0	0	0	0	0	0	0	0	0	0	0	0	0	0	0	0	0	0
hsa-miR-614	MIMAT0003282	0	0	0	0	0	0	0	0	0	0	0	0	0	0	0	0	0	0	0	0	0	0	0	0	0	0	0	0	0	0	0	0	0	0	0	0	0	0	0	0	0	0	0	0	0	0	0	0
hsa-miR-513c-5p	MIMAT0005789	0	0	0	0	0	0	0	0	0	0	0	0	0	0	0	0	0	0	0	0	0	0	0	0	0	0	0	0	0	0	0	0	0	0	0	0	0	0	0	0	0	0	0	0	0	0	0	0
hsa-miR-520e	MIMAT0002825	0	0	0	0	0	0	0	0	0	0	0	0	0	0	0	0	0	0	0	0	0	0	0	0	0	0	0	0	0	0	0	0	0	0	0	0	0	0	0	0	0	0	0	0	0	0	0	0
hsa-miR-1252-5p	MIMAT0005944	0	0	0	0	0	0	0	0	0	0	0	0	0	0	0	0	0	0	0	0	0	0	0	0	0	0	0	0	0	0	0	0	0	0	0	0	0	0	0	0	0	0	0	0	0	0	0	0
hsa-miR-4448	MIMAT0018967	0	0	0	0	0	0	0	0	0	0	0	0	0	0	0	0	0	0	0	0	0	0	0	0	0	0	0	0	0	0	0	0	0	0	0	0	0	0	0	0	0	0	0	0	0	0	0	0
hsa-miR-892b	MIMAT0004918	0	0	0	0	0	0	0	0	0	0	0	0	0	0	0	0	0	0	0	0	0	0	0	0	0	0	0	0	0	0	0	0	0	0	0	0	0	0	0	0	0	0	0	0	0	0	0	0
hsa-miR-874-3p	MIMAT0004911	0	0	0	0	0	0	0	0	0	0	0	0	0	0	0	0	0	0	0	0	0	0	0	0	0	0	0	0	0	0	0	0	0	0	0	0	0	0	0	0	0	0	0	0	0	0	0	0
hsa-miR-134-5p+hsa-miR-6728-5p	MIMAT0000447	0	0	0	0	0	0	0	0	0	0	0	0	0	0	0	0	0	0	0	0	0	0	0	0	0	0	0	0	0	0	0	0	0	0	0	0	0	0	0	0	0	0	0	0	0	0	0	0
hsa-miR-4431	MIMAT0018947	0	0	0	0	0	0	0	0	0	0	0	0	0	0	0	0	0	0	0	0	0	0	0	0	0	0	0	0	0	0	0	0	0	0	0	0	0	0	0	0	0	0	0	0	0	0	0	0
hsa-miR-1304-3p	MIMAT0022720	0	0	0	0	0	0	0	0	0	0	0	0	0	0	0	0	0	0	0	0	0	0	0	0	0	0	0	0	0	0	0	0	0	0	0	0	0	0	0	0	0	0	0	0	0	0	0	0
hsa-miR-378c	MIMAT0016847	0	0	0	0	0	0	0	0	0	0	0	0	0	0	0	0	0	0	0	0	0	0	0	0	0	0	0	0	0	0	0	0	0	0	0	0	0	0	0	0	0	0	0	0	0	0	0	0
hsa-miR-655-3p	MIMAT0003331	0	0	0	0	0	0	0	0	0	0	0	0	0	0	0	0	0	0	0	0	0	0	0	0	0	0	0	0	0	0	0	0	0	0	0	0	0	0	0	0	0	0	0	0	0	0	0	0
hsa-miR-510-5p	MIMAT0002882	0	0	0	0	0	0	0	0	0	0	0	0	0	0	0	0	0	0	0	0	0	0	0	0	0	0	0	0	0	0	0	0	0	0	0	0	0	0	0	0	0	0	0	0	0	0	0	0
hsa-miR-628-5p	MIMAT0004809	0	0	0	0	0	0	0	0	0	0	0	0	0	0	0	0	0	0	0	0	0	0	0	0	0	0	0	0	0	0	0	0	0	0	0	0	0	0	0	0	0	0	0	0	0	0	0	0
hsa-miR-2278	MIMAT0011778	0	0	0	0	0	0	0	0	0	0	0	0	0	0	0	0	0	0	0	0	0	0	0	0	0	0	0	0	0	0	0	0	0	0	0	0	0	0	0	0	0	0	0	0	0	0	0	0
hsa-miR-1296-5p	MIMAT0005794	0	0	0	0	0	0	0	0	0	0	0	0	0	0	0	0	0	0	0	0	0	0	0	0	0	0	0	0	0	0	0	0	0	0	0	0	0	0	0	0	0	0	0	0	0	0	0	0
hsa-miR-664b-5p	MIMAT0022271	0	0	0	0	0	0	0	0	0	0	0	0	0	0	0	0	0	0	0	0	0	0	0	0	0	0	0	0	0	0	0	0	0	0	0	0	0	0	0	0	0	0	0	0	0	0	0	0
hsa-miR-483-5p	MIMAT0004761	0	0	0	0	0	0	0	0	0	0	0	0	0	0	0	0	0	0	0	0	0	0	0	0	0	0	0	0	0	0	0	0	0	0	0	0	0	0	0	0	0	0	0	0	0	0	0	0
hsa-miR-3140-5p	MIMAT0019204	0	0	0	0	0	0	0	0	0	0	0	0	0	0	0	0	0	0	0	0	0	0	0	0	0	0	0	0	0	0	0	0	0	0	0	0	0	0	0	0	0	0	0	0	0	0	0	0
hsa-miR-3916	MIMAT0018190	0	0	0	0	0	0	0	0	0	0	0	0	0	0	0	0	0	0	0	0	0	0	0	0	0	0	0	0	0	0	0	0	0	0	0	0	0	0	0	0	0	0	0	0	0	0	0	0
hsa-miR-651-3p	MIMAT0026624	0	0	0	0	0	0	0	0	0	0	0	0	0	0	0	0	0	0	0	0	0	0	0	0	0	0	0	0	0	0	0	0	0	0	0	0	0	0	0	0	0	0	0	0	0	0	0	0
hsa-miR-520b	MIMAT0002843	0	0	0	0	0	0	0	0	0	0	0	0	0	0	0	0	0	0	0	0	0	0	0	0	0	0	0	0	0	0	0	0	0	0	0	0	0	0	0	0	0	0	0	0	0	0	0	0
hsa-miR-181b-5p+hsa-miR-181d-5p	MIMAT0000257	0	0	0	0	0	0	0	0	0	0	0	0	0	0	0	0	0	0	0	0	0	0	0	0	0	0	0	0	0	0	0	0	0	0	0	0	0	0	0	0	0	0	0	0	0	0	0	0
hsa-miR-3605-3p	MIMAT0017982	0	0	0	0	0	0	0	0	0	0	0	0	0	0	0	0	0	0	0	0	0	0	0	0	0	0	0	0	0	0	0	0	0	0	0	0	0	0	0	0	0	0	0	0	0	0	0	0
hsa-miR-548d-3p	MIMAT0003323	0	0	0	0	0	0	0	0	0	0	0	0	0	0	0	0	0	0	0	0	0	0	0	0	0	0	0	0	0	0	0	0	0	0	0	0	0	0	0	0	0	0	0	0	0	0	0	0
hsa-miR-494-5p	MIMAT0026607	0	0	0	0	0	0	0	0	0	0	0	0	0	0	0	0	0	0	0	0	0	0	0	0	0	0	0	0	0	0	0	0	0	0	0	0	0	0	0	0	0	0	0	0	0	0	0	0
hsa-miR-221-5p	MIMAT0004568	0	0	0	0	0	0	0	0	0	0	0	0	0	0	0	0	0	0	0	0	0	0	0	0	0	0	0	0	0	0	0	0	0	0	0	0	0	0	0	0	0	0	0	0	0	0	0	0
hsa-miR-520a-3p	MIMAT0002834	0	0	0	0	0	0	0	0	0	0	0	0	0	0	0	0	0	0	0	0	0	0	0	0	0	0	0	0	0	0	0	0	0	0	0	0	0	0	0	0	0	0	0	0	0	0	0	0
hsa-miR-924	MIMAT0004974	0	0	0	0	0	0	0	0	0	0	0	0	0	0	0	0	0	0	0	0	0	0	0	0	0	0	0	0	0	0	0	0	0	0	0	0	0	0	0	0	0	0	0	0	0	0	0	0
hsa-miR-512-3p	MIMAT0002823	0	0	0	0	0	0	0	0	0	0	0	0	0	0	0	0	0	0	0	0	0	0	0	0	0	0	0	0	0	0	0	0	0	0	0	0	0	0	0	0	0	0	0	0	0	0	0	0
hsa-miR-766-5p	MIMAT0022714	0	0	0	0	0	0	0	0	0	0	0	0	0	0	0	0	0	0	0	0	0	0	0	0	0	0	0	0	0	0	0	0	0	0	0	0	0	0	0	0	0	0	0	0	0	0	0	0
hsa-miR-548h-5p	MIMAT0005928	0	0	0	0	0	0	0	0	0	0	0	0	0	0	0	0	0	0	0	0	0	0	0	0	0	0	0	0	0	0	0	0	0	0	0	0	0	0	0	0	0	0	0	0	0	0	0	0
hsa-miR-297	MIMAT0004450	0	0	0	0	0	0	0	0	0	0	0	0	0	0	0	0	0	0	0	0	0	0	0	0	0	0	0	0	0	0	0	0	0	0	0	0	0	0	0	0	0	0	0	0	0	0	0	0
hsa-miR-9-5p	MIMAT0000441	0	0	0	0	0	0	0	0	0	0	0	0	0	0	0	0	0	0	0	0	0	0	0	0	0	0	0	0	0	0	0	0	0	0	0	0	0	0	0	0	0	0	0	0	0	0	0	0
hsa-miR-146b-3p	MIMAT0004766	0	0	0	0	0	0	0	0	0	0	0	0	0	0	0	0	0	0	0	0	0	0	0	0	0	0	0	0	0	0	0	0	0	0	0	0	0	0	0	0	0	0	0	0	0	0	0	0
hsa-miR-182-5p	MIMAT0000259	0	0	0	0	0	0	0	0	0	0	0	0	0	0	0	0	0	0	0	0	0	0	0	0	0	0	0	0	0	0	0	0	0	0	0	0	0	0	0	0	0	0	0	0	0	0	0	0
hsa-miR-1301-3p	MIMAT0005797	0	0	0	0	0	0	0	0	0	0	0	0	0	0	0	0	0	0	0	0	0	0	0	0	0	0	0	0	0	0	0	0	0	0	0	0	0	0	0	0	0	0	0	0	0	0	0	0
hsa-miR-452-5p	MIMAT0001635	0	0	0	0	0	0	0	0	0	0	0	0	0	0	0	0	0	0	0	0	0	0	0	0	0	0	0	0	0	0	0	0	0	0	0	0	0	0	0	0	0	0	0	0	0	0	0	0
hsa-miR-599	MIMAT0003267	0	0	0	0	0	0	0	0	0	0	0	0	0	0	0	0	0	0	0	0	0	0	0	0	0	0	0	0	0	0	0	0	0	0	0	0	0	0	0	0	0	0	0	0	0	0	0	0
hsa-miR-1286	MIMAT0005877	0	0	0	0	0	0	0	0	0	0	0	0	0	0	0	0	0	0	0	0	0	0	0	0	0	0	0	0	0	0	0	0	0	0	0	0	0	0	0	0	0	0	0	0	0	0	0	0
hsa-miR-501-3p	MIMAT0004774	0	0	0	0	0	0	0	0	0	0	0	0	0	0	0	0	0	0	0	0	0	0	0	0	0	0	0	0	0	0	0	0	0	0	0	0	0	0	0	0	0	0	0	0	0	0	0	0
hsa-miR-409-5p	MIMAT0001638	0	0	0	0	0	0	0	0	0	0	0	0	0	0	0	0	0	0	0	0	0	0	0	0	0	0	0	0	0	0	0	0	0	0	0	0	0	0	0	0	0	0	0	0	0	0	0	0
hsa-miR-596	MIMAT0003264	0	0	0	0	0	0	0	0	0	0	0	0	0	0	0	0	0	0	0	0	0	0	0	0	0	0	0	0	0	0	0	0	0	0	0	0	0	0	0	0	0	0	0	0	0	0	0	0
hsa-miR-150-5p	MIMAT0000451	0	0	0	0	0	0	0	0	0	0	0	0	0	0	0	0	0	0	0	0	0	0	0	0	0	0	0	0	0	0	0	0	0	0	0	0	0	0	0	0	0	0	0	0	0	0	0	0
hsa-miR-935	MIMAT0004978	0	0	0	0	0	0	0	0	0	0	0	0	0	0	0	0	0	0	0	0	0	0	0	0	0	0	0	0	0	0	0	0	0	0	0	0	0	0	0	0	0	0	0	0	0	0	0	0
hsa-miR-3180-5p	MIMAT0015057	0	0	0	0	0	0	0	0	0	0	0	0	0	0	0	0	0	0	0	0	0	0	0	0	0	0	0	0	0	0	0	0	0	0	0	0	0	0	0	0	0	0	0	0	0	0	0	0
hsa-miR-130b-3p	MIMAT0000691	0	0	0	0	0	0	0	0	0	0	0	0	0	0	0	0	0	0	0	0	0	0	0	0	0	0	0	0	0	0	0	0	0	0	0	0	0	0	0	0	0	0	0	0	0	0	0	0
hsa-miR-136-5p	MIMAT0000448	0	0	0	0	0	0	0	0	0	0	0	0	0	0	0	0	0	0	0	0	0	0	0	0	0	0	0	0	0	0	0	0	0	0	0	0	0	0	0	0	0	0	0	0	0	0	0	0
hsa-miR-2116-5p	MIMAT0011160	0	0	0	0	0	0	0	0	0	0	0	0	0	0	0	0	0	0	0	0	0	0	0	0	0	0	0	0	0	0	0	0	0	0	0	0	0	0	0	0	0	0	0	0	0	0	0	0
hsa-miR-573	MIMAT0003238	0	0	0	0	0	0	0	0	0	0	0	0	0	0	0	0	0	0	0	0	0	0	0	0	0	0	0	0	0	0	0	0	0	0	0	0	0	0	0	0	0	0	0	0	0	0	0	0
hsa-miR-4521	MIMAT0019058	0	0	0	0	0	0	0	0	0	0	0	0	0	0	0	0	0	0	0	0	0	0	0	0	0	0	0	0	0	0	0	0	0	0	0	0	0	0	0	0	0	0	0	0	0	0	0	0
hsa-miR-378b	MIMAT0014999	0	0	0	0	0	0	0	0	0	0	0	0	0	0	0	0	0	0	0	0	0	0	0	0	0	0	0	0	0	0	0	0	0	0	0	0	0	0	0	0	0	0	0	0	0	0	0	0
hsa-miR-624-3p	MIMAT0004807	0	0	0	0	0	0	0	0	0	0	0	0	0	0	0	0	0	0	0	0	0	0	0	0	0	0	0	0	0	0	0	0	0	0	0	0	0	0	0	0	0	0	0	0	0	0	0	0
hsa-miR-320d	MIMAT0006764	0	0	0	0	0	0	0	0	0	0	0	0	0	0	0	0	0	0	0	0	0	0	0	0	0	0	0	0	0	0	0	0	0	0	0	0	0	0	0	0	0	0	0	0	0	0	0	0
hsa-miR-580-3p	MIMAT0003245	0	0	0	0	0	0	0	0	0	0	0	0	0	0	0	0	0	0	0	0	0	0	0	0	0	0	0	0	0	0	0	0	0	0	0	0	0	0	0	0	0	0	0	0	0	0	0	0
hsa-miR-1908-5p	MIMAT0007881	0	0	0	0	0	0	0	0	0	0	0	0	0	0	0	0	0	0	0	0	0	0	0	0	0	0	0	0	0	0	0	0	0	0	0	0	0	0	0	0	0	0	0	0	0	0	0	0
hsa-miR-450b-5p	MIMAT0004909	0	0	0	0	0	0	0	0	0	0	0	0	0	0	0	0	0	0	0	0	0	0	0	0	0	0	0	0	0	0	0	0	0	0	0	0	0	0	0	0	0	0	0	0	0	0	0	0
hsa-miR-4284	MIMAT0016915	0	0	0	0	0	0	0	0	0	0	0	0	0	0	0	0	0	0	0	0	0	0	0	0	0	0	0	0	0	0	0	0	0	0	0	0	0	0	0	0	0	0	0	0	0	0	0	0
hsa-miR-92a-3p	MIMAT0000092	0	0	0	0	0	0	0	0	0	0	0	0	0	0	0	0	0	0	0	0	0	0	0	0	0	0	0	0	0	0	0	0	0	0	0	0	0	0	0	0	0	0	0	0	0	0	0	0
hsa-miR-365b-5p	MIMAT0022833	0	0	0	0	0	0	0	0	0	0	0	0	0	0	0	0	0	0	0	0	0	0	0	0	0	0	0	0	0	0	0	0	0	0	0	0	0	0	0	0	0	0	0	0	0	0	0	0
hsa-miR-299-3p	MIMAT0000687	0	0	0	0	0	0	0	0	0	0	0	0	0	0	0	0	0	0	0	0	0	0	0	0	0	0	0	0	0	0	0	0	0	0	0	0	0	0	0	0	0	0	0	0	0	0	0	0
hsa-miR-195-5p	MIMAT0000461	0	0	0	0	0	0	0	0	0	0	0	0	0	0	0	0	0	0	0	0	0	0	0	0	0	0	0	0	0	0	0	0	0	0	0	0	0	0	0	0	0	0	0	0	0	0	0	0
hsa-miR-1202	MIMAT0005865	0	0	0	0	0	0	0	0	0	0	0	0	0	0	0	0	0	0	0	0	0	0	0	0	0	0	0	0	0	0	0	0	0	0	0	0	0	0	0	0	0	0	0	0	0	0	0	0
hsa-miR-491-5p	MIMAT0002807	0	0	0	0	0	0	0	0	0	0	0	0	0	0	0	0	0	0	0	0	0	0	0	0	0	0	0	0	0	0	0	0	0	0	0	0	0	0	0	0	0	0	0	0	0	0	0	0
hsa-miR-875-3p	MIMAT0004923	0	0	0	0	0	0	0	0	0	0	0	0	0	0	0	0	0	0	0	0	0	0	0	0	0	0	0	0	0	0	0	0	0	0	0	0	0	0	0	0	0	0	0	0	0	0	0	0
hsa-miR-296-5p	MIMAT0000690	0	0	0	0	0	0	0	0	0	0	0	0	0	0	0	0	0	0	0	0	0	0	0	0	0	0	0	0	0	0	0	0	0	0	0	0	0	0	0	0	0	0	0	0	0	0	0	0
hsa-miR-128-2-5p	MIMAT0031095	0	0	0	0	0	0	0	0	0	0	0	0	0	0	0	0	0	0	0	0	0	0	0	0	0	0	0	0	0	0	0	0	0	0	0	0	0	0	0	0	0	0	0	0	0	0	0	0
hsa-miR-374a-3p	MIMAT0004688	0	0	0	0	0	0	0	0	0	0	0	0	0	0	0	0	0	0	0	0	0	0	0	0	0	0	0	0	0	0	0	0	0	0	0	0	0	0	0	0	0	0	0	0	0	0	0	0
hsa-miR-620	MIMAT0003289	0	0	0	0	0	0	0	0	0	0	0	0	0	0	0	0	0	0	0	0	0	0	0	0	0	0	0	0	0	0	0	0	0	0	0	0	0	0	0	0	0	0	0	0	0	0	0	0
hsa-miR-1205	MIMAT0005869	0	0	0	0	0	0	0	0	0	0	0	0	0	0	0	0	0	0	0	0	0	0	0	0	0	0	0	0	0	0	0	0	0	0	0	0	0	0	0	0	0	0	0	0	0	0	0	0
hsa-miR-214-3p	MIMAT0000271	0	0	0	0	0	0	0	0	0	0	0	0	0	0	0	0	0	0	0	0	0	0	0	0	0	0	0	0	0	0	0	0	0	0	0	0	0	0	0	0	0	0	0	0	0	0	0	0
hsa-miR-1287-3p	MIMAT0026738	0	0	0	0	0	0	0	0	0	0	0	0	0	0	0	0	0	0	0	0	0	0	0	0	0	0	0	0	0	0	0	0	0	0	0	0	0	0	0	0	0	0	0	0	0	0	0	0
hsa-miR-499b-5p	MIMAT0019897	0	0	0	0	0	0	0	0	0	0	0	0	0	0	0	0	0	0	0	0	0	0	0	0	0	0	0	0	0	0	0	0	0	0	0	0	0	0	0	0	0	0	0	0	0	0	0	0
hsa-miR-145-5p	MIMAT0000437	0	0	0	0	0	0	0	0	0	0	0	0	0	0	0	0	0	0	0	0	0	0	0	0	0	0	0	0	0	0	0	0	0	0	0	0	0	0	0	0	0	0	0	0	0	0	0	0
hsa-miR-7-5p	MIMAT0000252	0	0	0	0	0	0	0	0	0	0	0	0	0	0	0	0	0	0	0	0	0	0	0	0	0	0	0	0	0	0	0	0	0	0	0	0	0	0	0	0	0	0	0	0	0	0	0	0
hsa-miR-516a-3p+hsa-miR-516b-3p	MIMAT0006778	0	0	0	0	0	0	0	0	0	0	0	0	0	0	0	0	0	0	0	0	0	0	0	0	0	0	0	0	0	0	0	0	0	0	0	0	0	0	0	0	0	0	0	0	0	0	0	0
hsa-miR-373-3p	MIMAT0000726	0	0	0	0	0	0	0	0	0	0	0	0	0	0	0	0	0	0	0	0	0	0	0	0	0	0	0	0	0	0	0	0	0	0	0	0	0	0	0	0	0	0	0	0	0	0	0	0
hsa-miR-381-3p	MIMAT0000736	0	0	0	0	0	0	0	0	0	0	0	0	0	0	0	0	0	0	0	0	0	0	0	0	0	0	0	0	0	0	0	0	0	0	0	0	0	0	0	0	0	0	0	0	0	0	0	0
hsa-miR-604	MIMAT0003272	0	0	0	0	0	0	0	0	0	0	0	0	0	0	0	0	0	0	0	0	0	0	0	0	0	0	0	0	0	0	0	0	0	0	0	0	0	0	0	0	0	0	0	0	0	0	0	0
hsa-miR-140-3p	MIMAT0004597	0	0	0	0	0	0	0	0	0	0	0	0	0	0	0	0	0	0	0	0	0	0	0	0	0	0	0	0	0	0	0	0	0	0	0	0	0	0	0	0	0	0	0	0	0	0	0	0
hsa-miR-593-3p	MIMAT0004802	0	0	0	0	0	0	0	0	0	0	0	0	0	0	0	0	0	0	0	0	0	0	0	0	0	0	0	0	0	0	0	0	0	0	0	0	0	0	0	0	0	0	0	0	0	0	0	0
hsa-miR-1273c	MIMAT0015017	0	0	0	0	0	0	0	0	0	0	0	0	0	0	0	0	0	0	0	0	0	0	0	0	0	0	0	0	0	0	0	0	0	0	0	0	0	0	0	0	0	0	0	0	0	0	0	0
hsa-miR-374c-5p	MIMAT0018443	0	0	0	0	0	0	0	0	0	0	0	0	0	0	0	0	0	0	0	0	0	0	0	0	0	0	0	0	0	0	0	0	0	0	0	0	0	0	0	0	0	0	0	0	0	0	0	0
hsa-miR-584-5p	MIMAT0003249	0	0	0	0	0	0	0	0	0	0	0	0	0	0	0	0	0	0	0	0	0	0	0	0	0	0	0	0	0	0	0	0	0	0	0	0	0	0	0	0	0	0	0	0	0	0	0	0
hsa-miR-509-3p	MIMAT0002881	0	0	0	0	0	0	0	0	0	0	0	0	0	0	0	0	0	0	0	0	0	0	0	0	0	0	0	0	0	0	0	0	0	0	0	0	0	0	0	0	0	0	0	0	0	0	0	0
hsa-miR-1266-5p	MIMAT0005920	0	0	0	0	0	0	0	0	0	0	0	0	0	0	0	0	0	0	0	0	0	0	0	0	0	0	0	0	0	0	0	0	0	0	0	0	0	0	0	0	0	0	0	0	0	0	0	0
hsa-miR-1250-5p	MIMAT0005902	0	0	0	0	0	0	0	0	0	0	0	0	0	0	0	0	0	0	0	0	0	0	0	0	0	0	0	0	0	0	0	0	0	0	0	0	0	0	0	0	0	0	0	0	0	0	0	0
hsa-miR-513a-5p	MIMAT0002877	0	0	0	0	0	0	0	0	0	0	0	0	0	0	0	0	0	0	0	0	0	0	0	0	0	0	0	0	0	0	0	0	0	0	0	0	0	0	0	0	0	0	0	0	0	0	0	0
hsa-miR-548b-3p	MIMAT0003254	0	0	0	0	0	0	0	0	0	0	0	0	0	0	0	0	0	0	0	0	0	0	0	0	0	0	0	0	0	0	0	0	0	0	0	0	0	0	0	0	0	0	0	0	0	0	0	0
hsa-miR-196b-5p	MIMAT0001080	0	0	0	0	0	0	0	0	0	0	0	0	0	0	0	0	0	0	0	0	0	0	0	0	0	0	0	0	0	0	0	0	0	0	0	0	0	0	0	0	0	0	0	0	0	0	0	0
hsa-miR-320a	MIMAT0000510	0	0	0	0	0	0	0	0	0	0	0	0	0	0	0	0	0	0	0	0	0	0	0	0	0	0	0	0	0	0	0	0	0	0	0	0	0	0	0	0	0	0	0	0	0	0	0	0
hsa-miR-371b-5p	MIMAT0019892	0	0	0	0	0	0	0	0	0	0	0	0	0	0	0	0	0	0	0	0	0	0	0	0	0	0	0	0	0	0	0	0	0	0	0	0	0	0	0	0	0	0	0	0	0	0	0	0
hsa-miR-101-3p	MIMAT0000099	0	0	0	0	0	0	0	0	0	0	0	0	0	0	0	0	0	0	0	0	0	0	0	0	0	0	0	0	0	0	0	0	0	0	0	0	0	0	0	0	0	0	0	0	0	0	0	0
hsa-miR-34c-3p	MIMAT0004677	0	0	0	0	0	0	0	0	0	0	0	0	0	0	0	0	0	0	0	0	0	0	0	0	0	0	0	0	0	0	0	0	0	0	0	0	0	0	0	0	0	0	0	0	0	0	0	0
hsa-miR-302c-3p	MIMAT0000717	0	0	0	0	0	0	0	0	0	0	0	0	0	0	0	0	0	0	0	0	0	0	0	0	0	0	0	0	0	0	0	0	0	0	0	0	0	0	0	0	0	0	0	0	0	0	0	0
hsa-miR-555	MIMAT0003219	0	0	0	0	0	0	0	0	0	0	0	0	0	0	0	0	0	0	0	0	0	0	0	0	0	0	0	0	0	0	0	0	0	0	0	0	0	0	0	0	0	0	0	0	0	0	0	0
hsa-miR-3144-5p	MIMAT0015014	0	0	0	0	0	0	0	0	0	0	0	0	0	0	0	0	0	0	0	0	0	0	0	0	0	0	0	0	0	0	0	0	0	0	0	0	0	0	0	0	0	0	0	0	0	0	0	0
hsa-miR-595	MIMAT0003263	0	0	0	0	0	0	0	0	0	0	0	0	0	0	0	0	0	0	0	0	0	0	0	0	0	0	0	0	0	0	0	0	0	0	0	0	0	0	0	0	0	0	0	0	0	0	0	0
hsa-miR-193a-3p	MIMAT0000459	0	0	0	0	0	0	0	0	0	0	0	0	0	0	0	0	0	0	0	0	0	0	0	0	0	0	0	0	0	0	0	0	0	0	0	0	0	0	0	0	0	0	0	0	0	0	0	0
hsa-miR-92b-3p	MIMAT0003218	0	0	0	0	0	0	0	0	0	0	0	0	0	0	0	0	0	0	0	0	0	0	0	0	0	0	0	0	0	0	0	0	0	0	0	0	0	0	0	0	0	0	0	0	0	0	0	0
hsa-miR-503-3p	MIMAT0022925	0	0	0	0	0	0	0	0	0	0	0	0	0	0	0	0	0	0	0	0	0	0	0	0	0	0	0	0	0	0	0	0	0	0	0	0	0	0	0	0	0	0	0	0	0	0	0	0
hsa-miR-1193	MIMAT0015049	0	0	0	0	0	0	0	0	0	0	0	0	0	0	0	0	0	0	0	0	0	0	0	0	0	0	0	0	0	0	0	0	0	0	0	0	0	0	0	0	0	0	0	0	0	0	0	0
hsa-miR-339-3p	MIMAT0004702	0	0	0	0	0	0	0	0	0	0	0	0	0	0	0	0	0	0	0	0	0	0	0	0	0	0	0	0	0	0	0	0	0	0	0	0	0	0	0	0	0	0	0	0	0	0	0	0
hsa-miR-380-3p	MIMAT0000735	0	0	0	0	0	0	0	0	0	0	0	0	0	0	0	0	0	0	0	0	0	0	0	0	0	0	0	0	0	0	0	0	0	0	0	0	0	0	0	0	0	0	0	0	0	0	0	0
hsa-miR-548ai+hsa-miR-570-5p	MIMAT0018989	0	0	0	0	0	0	0	0	0	0	0	0	0	0	0	0	0	0	0	0	0	0	0	0	0	0	0	0	0	0	0	0	0	0	0	0	0	0	0	0	0	0	0	0	0	0	0	0
hsa-miR-628-3p	MIMAT0003297	0	0	0	0	0	0	0	0	0	0	0	0	0	0	0	0	0	0	0	0	0	0	0	0	0	0	0	0	0	0	0	0	0	0	0	0	0	0	0	0	0	0	0	0	0	0	0	0
hsa-miR-1289	MIMAT0005879	0	0	0	0	0	0	0	0	0	0	0	0	0	0	0	0	0	0	0	0	0	0	0	0	0	0	0	0	0	0	0	0	0	0	0	0	0	0	0	0	0	0	0	0	0	0	0	0
hsa-miR-190b	MIMAT0004929	0	0	0	0	0	0	0	0	0	0	0	0	0	0	0	0	0	0	0	0	0	0	0	0	0	0	0	0	0	0	0	0	0	0	0	0	0	0	0	0	0	0	0	0	0	0	0	0
hsa-miR-483-3p	MIMAT0002173	0	0	0	0	0	0	0	0	0	0	0	0	0	0	0	0	0	0	0	0	0	0	0	0	0	0	0	0	0	0	0	0	0	0	0	0	0	0	0	0	0	0	0	0	0	0	0	0
hsa-miR-302f	MIMAT0005932	0	0	0	0	0	0	0	0	0	0	0	0	0	0	0	0	0	0	0	0	0	0	0	0	0	0	0	0	0	0	0	0	0	0	0	0	0	0	0	0	0	0	0	0	0	0	0	0
hsa-miR-147a	MIMAT0000251	0	0	0	0	0	0	0	0	0	0	0	0	0	0	0	0	0	0	0	0	0	0	0	0	0	0	0	0	0	0	0	0	0	0	0	0	0	0	0	0	0	0	0	0	0	0	0	0
hsa-miR-339-5p	MIMAT0000764	0	0	0	0	0	0	0	0	0	0	0	0	0	0	0	0	0	0	0	0	0	0	0	0	0	0	0	0	0	0	0	0	0	0	0	0	0	0	0	0	0	0	0	0	0	0	0	0
hsa-miR-129-2-3p	MIMAT0004605	0	0	0	0	0	0	0	0	0	0	0	0	0	0	0	0	0	0	0	0	0	0	0	0	0	0	0	0	0	0	0	0	0	0	0	0	0	0	0	0	0	0	0	0	0	0	0	0
hsa-miR-1276	MIMAT0005930	0	0	0	0	0	0	0	0	0	0	0	0	0	0	0	0	0	0	0	0	0	0	0	0	0	0	0	0	0	0	0	0	0	0	0	0	0	0	0	0	0	0	0	0	0	0	0	0
hsa-miR-429	MIMAT0001536	0	0	0	0	0	0	0	0	0	0	0	0	0	0	0	0	0	0	0	0	0	0	0	0	0	0	0	0	0	0	0	0	0	0	0	0	0	0	0	0	0	0	0	0	0	0	0	0
hsa-miR-345-5p	MIMAT0000772	0	0	0	0	0	0	0	0	0	0	0	0	0	0	0	0	0	0	0	0	0	0	0	0	0	0	0	0	0	0	0	0	0	0	0	0	0	0	0	0	0	0	0	0	0	0	0	0
hsa-miR-374b-5p	MIMAT0004955	0	0	0	0	0	0	0	0	0	0	0	0	0	0	0	0	0	0	0	0	0	0	0	0	0	0	0	0	0	0	0	0	0	0	0	0	0	0	0	0	0	0	0	0	0	0	0	0
hsa-miR-34b-3p	MIMAT0004676	0	0	0	0	0	0	0	0	0	0	0	0	0	0	0	0	0	0	0	0	0	0	0	0	0	0	0	0	0	0	0	0	0	0	0	0	0	0	0	0	0	0	0	0	0	0	0	0
hsa-miR-561-5p	MIMAT0022706	0	0	0	0	0	0	0	0	0	0	0	0	0	0	0	0	0	0	0	0	0	0	0	0	0	0	0	0	0	0	0	0	0	0	0	0	0	0	0	0	0	0	0	0	0	0	0	0
hsa-miR-181b-2-3p	MIMAT0031893	0	0	0	0	0	0	0	0	0	0	0	0	0	0	0	0	0	0	0	0	0	0	0	0	0	0	0	0	0	0	0	0	0	0	0	0	0	0	0	0	0	0	0	0	0	0	0	0
hsa-miR-591	MIMAT0003259	0	0	0	0	0	0	0	0	0	0	0	0	0	0	0	0	0	0	0	0	0	0	0	0	0	0	0	0	0	0	0	0	0	0	0	0	0	0	0	0	0	0	0	0	0	0	0	0
hsa-miR-361-3p	MIMAT0004682	0	0	0	0	0	0	0	0	0	0	0	0	0	0	0	0	0	0	0	0	0	0	0	0	0	0	0	0	0	0	0	0	0	0	0	0	0	0	0	0	0	0	0	0	0	0	0	0
hsa-miR-490-3p	MIMAT0002806	0	0	0	0	0	0	0	0	0	0	0	0	0	0	0	0	0	0	0	0	0	0	0	0	0	0	0	0	0	0	0	0	0	0	0	0	0	0	0	0	0	0	0	0	0	0	0	0
hsa-let-7f-5p	MIMAT0000067	0	0	0	0	0	0	0	0	0	0	0	0	0	0	0	0	0	0	0	0	0	0	0	0	0	0	0	0	0	0	0	0	0	0	0	0	0	0	0	0	0	0	0	0	0	0	0	0
hsa-miR-499a-3p	MIMAT0004772	0	0	0	0	0	0	0	0	0	0	0	0	0	0	0	0	0	0	0	0	0	0	0	0	0	0	0	0	0	0	0	0	0	0	0	0	0	0	0	0	0	0	0	0	0	0	0	0
hsa-miR-488-3p	MIMAT0004763	0	0	0	0	0	0	0	0	0	0	0	0	0	0	0	0	0	0	0	0	0	0	0	0	0	0	0	0	0	0	0	0	0	0	0	0	0	0	0	0	0	0	0	0	0	0	0	0
hsa-miR-541-3p	MIMAT0004920	0	0	0	0	0	0	0	0	0	0	0	0	0	0	0	0	0	0	0	0	0	0	0	0	0	0	0	0	0	0	0	0	0	0	0	0	0	0	0	0	0	0	0	0	0	0	0	0
hsa-miR-151a-3p	MIMAT0000757	0	0	0	0	0	0	0	0	0	0	0	0	0	0	0	0	0	0	0	0	0	0	0	0	0	0	0	0	0	0	0	0	0	0	0	0	0	0	0	0	0	0	0	0	0	0	0	0
hsa-miR-103a-3p	MIMAT0000101	0	0	0	0	0	0	0	0	0	0	0	0	0	0	0	0	0	0	0	0	0	0	0	0	0	0	0	0	0	0	0	0	0	0	0	0	0	0	0	0	0	0	0	0	0	0	0	0
hsa-miR-196a-3p	MIMAT0004562	0	0	0	0	0	0	0	0	0	0	0	0	0	0	0	0	0	0	0	0	0	0	0	0	0	0	0	0	0	0	0	0	0	0	0	0	0	0	0	0	0	0	0	0	0	0	0	0
hsa-miR-372-3p	MIMAT0000724	0	0	0	0	0	0	0	0	0	0	0	0	0	0	0	0	0	0	0	0	0	0	0	0	0	0	0	0	0	0	0	0	0	0	0	0	0	0	0	0	0	0	0	0	0	0	0	0
hsa-miR-450b-3p	MIMAT0004910	0	0	0	0	0	0	0	0	0	0	0	0	0	0	0	0	0	0	0	0	0	0	0	0	0	0	0	0	0	0	0	0	0	0	0	0	0	0	0	0	0	0	0	0	0	0	0	0
hsa-miR-140-5p	MIMAT0000431	0	0	0	0	0	0	0	0	0	0	0	0	0	0	0	0	0	0	0	0	0	0	0	0	0	0	0	0	0	0	0	0	0	0	0	0	0	0	0	0	0	0	0	0	0	0	0	0
hsa-miR-520g-3p	MIMAT0002858	0	0	0	0	0	0	0	0	0	0	0	0	0	0	0	0	0	0	0	0	0	0	0	0	0	0	0	0	0	0	0	0	0	0	0	0	0	0	0	0	0	0	0	0	0	0	0	0
hsa-miR-125a-3p	MIMAT0004602	0	0	0	0	0	0	0	0	0	0	0	0	0	0	0	0	0	0	0	0	0	0	0	0	0	0	0	0	0	0	0	0	0	0	0	0	0	0	0	0	0	0	0	0	0	0	0	0
hsa-miR-449c-5p	MIMAT0010251	0	0	0	0	0	0	0	0	0	0	0	0	0	0	0	0	0	0	0	0	0	0	0	0	0	0	0	0	0	0	0	0	0	0	0	0	0	0	0	0	0	0	0	0	0	0	0	0
hsa-miR-362-3p	MIMAT0004683	0	0	0	0	0	0	0	0	0	0	0	0	0	0	0	0	0	0	0	0	0	0	0	0	0	0	0	0	0	0	0	0	0	0	0	0	0	0	0	0	0	0	0	0	0	0	0	0
hsa-miR-138-5p	MIMAT0000430	0	0	0	0	0	0	0	0	0	0	0	0	0	0	0	0	0	0	0	0	0	0	0	0	0	0	0	0	0	0	0	0	0	0	0	0	0	0	0	0	0	0	0	0	0	0	0	0
hsa-miR-215-5p	MIMAT0000272	0	0	0	0	0	0	0	0	0	0	0	0	0	0	0	0	0	0	0	0	0	0	0	0	0	0	0	0	0	0	0	0	0	0	0	0	0	0	0	0	0	0	0	0	0	0	0	0
hsa-miR-770-5p	MIMAT0003948	0	0	0	0	0	0	0	0	0	0	0	0	0	0	0	0	0	0	0	0	0	0	0	0	0	0	0	0	0	0	0	0	0	0	0	0	0	0	0	0	0	0	0	0	0	0	0	0
hsa-miR-3182	MIMAT0015062	0	0	0	0	0	0	0	0	0	0	0	0	0	0	0	0	0	0	0	0	0	0	0	0	0	0	0	0	0	0	0	0	0	0	0	0	0	0	0	0	0	0	0	0	0	0	0	0
hsa-miR-532-5p	MIMAT0002888	0	0	0	0	0	0	0	0	0	0	0	0	0	0	0	0	0	0	0	0	0	0	0	0	0	0	0	0	0	0	0	0	0	0	0	0	0	0	0	0	0	0	0	0	0	0	0	0
hsa-miR-500a-5p+hsa-miR-501-5p	MIMAT0004773	0	0	0	0	0	0	0	0	0	0	0	0	0	0	0	0	0	0	0	0	0	0	0	0	0	0	0	0	0	0	0	0	0	0	0	0	0	0	0	0	0	0	0	0	0	0	0	0
hsa-miR-571	MIMAT0003236	0	0	0	0	0	0	0	0	0	0	0	0	0	0	0	0	0	0	0	0	0	0	0	0	0	0	0	0	0	0	0	0	0	0	0	0	0	0	0	0	0	0	0	0	0	0	0	0
hsa-miR-3180	MIMAT0018178	0	0	0	0	0	0	0	0	0	0	0	0	0	0	0	0	0	0	0	0	0	0	0	0	0	0	0	0	0	0	0	0	0	0	0	0	0	0	0	0	0	0	0	0	0	0	0	0
hsa-miR-190a-5p	MIMAT0000458	0	0	0	0	0	0	0	0	0	0	0	0	0	0	0	0	0	0	0	0	0	0	0	0	0	0	0	0	0	0	0	0	0	0	0	0	0	0	0	0	0	0	0	0	0	0	0	0
hsa-miR-1203	MIMAT0005866	0	0	0	0	0	0	0	0	0	0	0	0	0	0	0	0	0	0	0	0	0	0	0	0	0	0	0	0	0	0	0	0	0	0	0	0	0	0	0	0	0	0	0	0	0	0	0	0
hsa-miR-3934-5p	MIMAT0018349	0	0	0	0	0	0	0	0	0	0	0	0	0	0	0	0	0	0	0	0	0	0	0	0	0	0	0	0	0	0	0	0	0	0	0	0	0	0	0	0	0	0	0	0	0	0	0	0
hsa-miR-1293	MIMAT0005883	0	0	0	0	0	0	0	0	0	0	0	0	0	0	0	0	0	0	0	0	0	0	0	0	0	0	0	0	0	0	0	0	0	0	0	0	0	0	0	0	0	0	0	0	0	0	0	0
hsa-miR-616-3p	MIMAT0004805	0	0	0	0	0	0	0	0	0	0	0	0	0	0	0	0	0	0	0	0	0	0	0	0	0	0	0	0	0	0	0	0	0	0	0	0	0	0	0	0	0	0	0	0	0	0	0	0
hsa-miR-564	MIMAT0003228	0	0	0	0	0	0	0	0	0	0	0	0	0	0	0	0	0	0	0	0	0	0	0	0	0	0	0	0	0	0	0	0	0	0	0	0	0	0	0	0	0	0	0	0	0	0	0	0
hsa-miR-503-5p	MIMAT0002874	0	0	0	0	0	0	0	0	0	0	0	0	0	0	0	0	0	0	0	0	0	0	0	0	0	0	0	0	0	0	0	0	0	0	0	0	0	0	0	0	0	0	0	0	0	0	0	0
hsa-miR-217	MIMAT0000274	0	0	0	0	0	0	0	0	0	0	0	0	0	0	0	0	0	0	0	0	0	0	0	0	0	0	0	0	0	0	0	0	0	0	0	0	0	0	0	0	0	0	0	0	0	0	0	0
hsa-miR-382-5p	MIMAT0000737	0	0	0	0	0	0	0	0	0	0	0	0	0	0	0	0	0	0	0	0	0	0	0	0	0	0	0	0	0	0	0	0	0	0	0	0	0	0	0	0	0	0	0	0	0	0	0	0
hsa-miR-542-5p	MIMAT0003340	0	0	0	0	0	0	0	0	0	0	0	0	0	0	0	0	0	0	0	0	0	0	0	0	0	0	0	0	0	0	0	0	0	0	0	0	0	0	0	0	0	0	0	0	0	0	0	0
hsa-let-7e-5p	MIMAT0000066	0	0	0	0	0	0	0	0	0	0	0	0	0	0	0	0	0	0	0	0	0	0	0	0	0	0	0	0	0	0	0	0	0	0	0	0	0	0	0	0	0	0	0	0	0	0	0	0
hsa-miR-2682-5p	MIMAT0013517	0	0	0	0	0	0	0	0	0	0	0	0	0	0	0	0	0	0	0	0	0	0	0	0	0	0	0	0	0	0	0	0	0	0	0	0	0	0	0	0	0	0	0	0	0	0	0	0
hsa-miR-127-3p	MIMAT0000446	0	0	0	0	0	0	0	0	0	0	0	0	0	0	0	0	0	0	0	0	0	0	0	0	0	0	0	0	0	0	0	0	0	0	0	0	0	0	0	0	0	0	0	0	0	0	0	0
hsa-miR-19a-3p	MIMAT0000073	0	0	0	0	0	0	0	0	0	0	0	0	0	0	0	0	0	0	0	0	0	0	0	0	0	0	0	0	0	0	0	0	0	0	0	0	0	0	0	0	0	0	0	0	0	0	0	0
hsa-miR-324-5p	MIMAT0000761	0	0	0	0	0	0	0	0	0	0	0	0	0	0	0	0	0	0	0	0	0	0	0	0	0	0	0	0	0	0	0	0	0	0	0	0	0	0	0	0	0	0	0	0	0	0	0	0
hsa-miR-1261	MIMAT0005913	0	0	0	0	0	0	0	0	0	0	0	0	0	0	0	0	0	0	0	0	0	0	0	0	0	0	0	0	0	0	0	0	0	0	0	0	0	0	0	0	0	0	0	0	0	0	0	0
hsa-miR-675-5p	MIMAT0004284	0	0	0	0	0	0	0	0	0	0	0	0	0	0	0	0	0	0	0	0	0	0	0	0	0	0	0	0	0	0	0	0	0	0	0	0	0	0	0	0	0	0	0	0	0	0	0	0
hsa-miR-125a-5p	MIMAT0000443	0	0	0	0	0	0	0	0	0	0	0	0	0	0	0	0	0	0	0	0	0	0	0	0	0	0	0	0	0	0	0	0	0	0	0	0	0	0	0	0	0	0	0	0	0	0	0	0
hsa-miR-450a-5p	MIMAT0001545	0	0	0	0	0	0	0	0	0	0	0	0	0	0	0	0	0	0	0	0	0	0	0	0	0	0	0	0	0	0	0	0	0	0	0	0	0	0	0	0	0	0	0	0	0	0	0	0
hsa-miR-660-5p	MIMAT0003338	0	0	0	0	0	0	0	0	0	0	0	0	0	0	0	0	0	0	0	0	0	0	0	0	0	0	0	0	0	0	0	0	0	0	0	0	0	0	0	0	0	0	0	0	0	0	0	0
hsa-miR-98-5p	MIMAT0000096	0	0	0	0	0	0	0	0	0	0	0	0	0	0	0	0	0	0	0	0	0	0	0	0	0	0	0	0	0	0	0	0	0	0	0	0	0	0	0	0	0	0	0	0	0	0	0	0
hsa-miR-135a-5p	MIMAT0000428	0	0	0	0	0	0	0	0	0	0	0	0	0	0	0	0	0	0	0	0	0	0	0	0	0	0	0	0	0	0	0	0	0	0	0	0	0	0	0	0	0	0	0	0	0	0	0	0
[truncated: 2 more columns]

## Sheet: normalization values
CodeClass	Name	Accession	C1	C2	C3	C4	C5	C6	C7	C8	C9	C10	C11	C12	BOO1	BOO2	BOO4	BOO5	BOO6	BOO7	BOO8	BOO9	BOO10	BOO11	BOO12	BOO13	BOO14	BOO15	BOO16	BOO17	BOO18	BOO19	BOO20	BOO21	BOO22	BOO23	BOO24	BOO25	BOO26	BOO27	BOO28	BOO29	BOO30	BOO31	BOO32	BOO33	BOO36	BOO37	BOO38
Ligation	LIG_POS_B	nmiR00809.1	277	727	532	340	268	342	522	1897	1160	1049	149	104	456	537	639	554	312	463	335	355	404	535	838	1271	1659	8478	14147	10133	923	1484	1033	1768	1529	1338	1521	963	1178	1305	1265	1235	1090	1015	1827	240	105	139	85
Ligation	LIG_NEG_C	nmiR00803.1	7	4	5	5	12	6	10	16	17	8	13	5	4	5	6	6	2	4	4	7	8	8	14	11	21	9	12	13	15	14	13	16	13	9	7	13	11	13	10	9	14	9	9	11	13	4	12
Ligation	LIG_POS_A	nmiR00813.1	847	2275	1571	1148	742	987	1531	8202	5531	4413	333	247	1348	1828	2106	1866	895	1426	981	1313	1223	2025	2922	4384	5716	35499	64426	41295	3526	5804	3603	6608	5339	5007	5252	4044	4337	4435	4646	4490	4190	3612	7620	562	235	282	200
Ligation	LIG_POS_C	nmiR00811.1	43	107	92	42	28	42	66	335	255	179	23	18	77	69	68	60	27	59	40	55	60	84	147	173	214	1200	2948	1464	171	210	146	279	223	181	315	182	208	149	197	165	186	139	359	32	20	14	22
Ligation	LIG_NEG_B	nmiR00828.1	26	15	26	20	15	16	21	31	24	23	25	15	14	16	14	8	10	7	11	9	17	11	31	25	31	15	22	17	27	19	25	22	17	18	13	15	20	29	20	25	18	14	17	19	16	13	20
Ligation	LIG_NEG_A	nmiR00810.1	13	9	15	7	7	9	8	12	16	9	14	9	6	3	6	6	7	4	4	6	5	11	15	8	17	15	11	4	17	10	7	11	13	12	13	5	8	15	15	13	9	13	12	8	12	14	10
Positive	POS_C(8)	ERCC_00002.1	3574	3307	3232	2994	3239	3803	3949	2328	2076	2042	2967	2607	3079	3314	3425	2585	2977	2895	2846	2690	3618	3193	2136	2277	2294	1899	2286	2032	2199	1881	2247	2222	2373	2159	2352	2103	2099	2421	2357	1793	2299	1777	2106	2571	2857	2631	2832
Positive	POS_A(128)	ERCC_00117.1	37508	34887	32683	33766	36169	40854	43188	26067	23188	21987	40131	35017	32709	36003	37087	27508	31158	31490	30263	27842	40547	35933	23719	24008	24857	21374	23307	21349	23886	20539	24743	26690	29353	27248	28316	26427	26955	30675	30249	22350	28924	22950	26020	33796	38433	35036	39316
Positive	POS_F(0.125)	ERCC_00034.1	76	59	55	56	65	72	62	103	86	71	106	83	47	61	67	48	47	48	53	50	66	71	94	77	92	78	68	84	74	80	75	83	81	97	86	80	82	95	98	82	93	73	81	90	89	86	93
Positive	POS_D(2)	ERCC_00092.1	605	542	549	487	558	594	701	400	408	393	643	549	541	570	587	414	476	509	465	435	604	595	413	433	445	375	391	386	386	352	433	403	475	449	481	441	475	511	519	362	453	421	435	507	610	528	613
Positive	POS_B(32)	ERCC_00112.1	15394	14148	13052	12292	13216	14693	15598	9055	8000	7685	11407	10022	13082	14325	13517	10730	11746	11747	11611	10600	14517	12854	8458	8373	8799	7303	8288	7609	8389	7293	8594	8387	9077	8475	8820	8223	8335	9221	9095	6776	8824	7073	7878	9423	10884	9978	11078
Positive	POS_E(0.5)	ERCC_00035.1	104	126	85	80	106	105	125	95	75	84	126	128	88	110	93	86	91	96	83	71	101	92	81	93	85	70	96	86	87	77	78	92	91	100	103	86	92	91	110	72	100	85	100	113	114	114	134
Negative	NEG_C(0)	ERCC_00019.1	16	12	13	22	10	18	15	40	29	27	16	22	16	11	13	13	5	15	6	3	23	20	38	34	35	26	31	24	52	38	59	21	29	23	29	17	20	28	25	20	20	22	23	7	23	23	16
Negative	NEG_D(0)	ERCC_00076.1	13	8	8	6	11	9	8	13	6	11	15	20	5	8	14	9	4	7	6	8	6	13	13	17	16	16	13	14	18	12	17	16	13	16	13	15	23	15	22	10	19	8	10	15	14	14	15
Negative	NEG_E(0)	ERCC_00098.1	12	15	2	7	7	10	14	19	19	17	26	14	10	12	7	9	9	8	13	3	8	7	14	23	21	23	14	21	7	17	22	14	17	22	19	19	20	28	17	16	20	11	19	19	22	21	18
Negative	NEG_A(0)	ERCC_00096.1	11	9	11	5	5	9	9	16	16	11	18	10	11	9	6	2	7	3	3	6	15	6	18	13	20	11	18	8	10	14	16	7	16	19	17	18	13	16	14	7	21	10	16	18	16	16	11
Negative	NEG_H(0)	ERCC_00154.1	6	2	6	5	10	15	19	8	13	6	10	9	8	5	13	4	7	7	9	5	16	6	7	12	8	5	11	5	9	8	11	7	7	5	7	7	9	9	9	3	9	4	10	9	12	9	7
Negative	NEG_G(0)	ERCC_00144.1	5	8	6	4	5	13	6	8	5	7	11	6	4	5	14	5	5	3	6	8	14	9	11	5	7	5	6	3	7	7	8	5	5	6	5	4	8	14	2	3	5	3	5	5	4	5	6
Negative	NEG_F(0)	ERCC_00126.1	24	15	14	5	19	11	14	22	32	28	33	21	15	21	18	11	10	6	12	8	12	17	25	28	21	32	33	22	25	24	35	25	28	21	17	18	30	20	30	23	29	16	27	21	25	24	23
Negative	NEG_B(0)	ERCC_00041.1	17	11	16	9	7	12	7	11	13	8	10	8	11	8	4	4	6	4	4	6	4	3	14	12	13	15	6	11	14	11	19	9	14	8	11	14	11	8	18	4	15	9	8	4	22	7	15
Housekeeping	B2M	NM_004048.2	5	5	3	1	6	6	2	24	23	7	19	17	6	8	6	3	4	1	4	2	1	2	27	25	24	15	24	13	23	36	26	20	24	14	19	21	25	14	15	12	22	13	19	12	20	12	18
Housekeeping	GAPDH	NM_002046.3	13	9	10	11	9	8	14	17	13	15	20	10	10	8	8	6	6	10	3	5	11	3	15	18	19	7	22	12	18	17	22	17	14	19	12	11	14	16	23	8	17	5	6	4	9	8	10
Housekeeping	RPL19	NM_000981.3	13	18	19	11	22	14	24	15	18	20	27	12	15	13	17	9	10	11	23	11	21	15	18	18	21	9	18	9	25	17	15	11	9	7	10	11	20	11	18	11	15	5	13	13	14	5	12
Housekeeping	ACTB	NM_001101.2	16	21	18	23	24	31	30	26	18	17	22	19	13	24	26	15	12	18	9	13	30	21	27	26	22	21	25	14	39	18	32	11	19	22	21	14	14	23	16	19	24	14	19	13	21	23	19
Housekeeping	RPLP0	NM_001002.3	17	9	5	8	10	11	6	12	4	6	2	4	12	4	7	7	7	5	9	5	7	6	7	6	11	4	8	4	5	6	13	3	5	6	5	6	9	3	6	5	7	3	3	5	7	1	4
[truncated: 3 more columns]
